# Supplementary material for: Prediction on X-ray output of free electron laser based on artificial neural networks
Source: Nat Commun. 2023 Nov 8;14:7183. doi: 10.1038/s41467-023-42573-z (PMC10630459; doi:10.1038/s41467-023-42573-z)
Supplement: Supplementary file 2 — Source Data [file 41467_2023_42573_MOESM2_ESM.zip]

Archive with 4 entries (4 files):
- Source Data/fig2.xlsx
- Source Data/fig3.xlsx
- Source Data/fig4.xlsx
- Source Data/fig5.xlsx
