# Supplementary material for: Prediction on X-ray output of free electron laser based on artificial neural networks
Source: Nat Commun. 2023 Nov 8;14:7183. doi: 10.1038/s41467-023-42573-z (PMC10630459; doi:10.1038/s41467-023-42573-z)
Supplement: Supplementary file 2 — Source Data [file 41467_2023_42573_MOESM2_ESM.zip › Source Data/fig2.xlsx]

## Sheet: spectrum
0.000410339	0.000354412	0.000309687	0.000408012	0.000873044	-0.000262031	0.000594849	0.000841492	0.00070575	0.000852175	0.000674435	0.00180225
0.000616416	0.000700981	0.000299812	0.000628969	0.00110545	0.00141191	0.000954123	0.00121383	0.000818962	0.00107611	0.00114863	0.00344888
0.000295384	3.71552e-05	0.000310066	0.000203252	0.000452968	0.000161256	0.00121136	0.00160282	0.00113725	0.00126675	0.00071663	0.00273012
6.79409e-05	0.000305579	0.000152614	-8.53657e-05	0.00100759	0.0012434	0.001905	0.00242377	0.00182725	0.00139757	0.0010703	0.00394776
0.000625422	0.000404408	0.000448851	0.000438909	0.000697343	0.000777484	0.00320497	0.00365699	0.00282261	0.00233856	0.00176697	0.00408813
0.000484016	0.000311934	0.000424217	0.000276579	0.00050717	0.0014045	0.00492323	0.00540418	0.00443294	0.00311266	0.00185147	0.00513068
0.000404119	0.000463015	0.000191954	0.000477031	0.000921743	0.00146962	0.00790216	0.00840543	0.00709097	0.00503183	0.00216904	0.00584138
0.000600278	0.000496669	0.000137399	0.000753108	0.000937143	0.00228867	0.0126172	0.0125891	0.0114953	0.00776425	0.00399098	0.00702446
0.000483759	0.000330208	0.000442705	0.000799909	0.00126995	0.00262848	0.0185114	0.0180929	0.017111	0.0112509	0.00561188	0.00962867
0.000652059	0.000633509	0.000369447	0.00114102	0.00214563	0.00300896	0.0253628	0.0246552	0.0242057	0.0161685	0.00830595	0.0124288
0.00111407	0.000701214	0.000784416	0.00096388	0.00294131	0.00547953	0.0321852	0.0313508	0.031714	0.0224411	0.0137456	0.0175115
0.00141173	0.00111393	0.00118918	0.00169301	0.00402179	0.00830214	0.0385824	0.0374669	0.0389873	0.0301985	0.0208709	0.0233539
0.00202175	0.00224232	0.00220742	0.00230298	0.00605624	0.0136953	0.0438948	0.0434427	0.0460299	0.0390687	0.030952	0.0325412
0.00353364	0.00394242	0.00381482	0.00446535	0.0099705	0.0220873	0.0489997	0.0488624	0.0526329	0.0491448	0.0439991	0.0455572
0.00713051	0.00699211	0.0070357	0.0081561	0.0160517	0.0337503	0.0542014	0.0546337	0.0594602	0.0602844	0.0594935	0.0601794
0.0130667	0.0130015	0.0131413	0.0148811	0.0263959	0.0498536	0.0592051	0.0605662	0.0661431	0.072349	0.076038	0.075713
0.0225997	0.0218478	0.0221958	0.0258167	0.0401513	0.0701224	0.0632647	0.0653518	0.0713366	0.0828757	0.0914572	0.0894461
0.0339394	0.0334342	0.0345282	0.0403191	0.0579169	0.0868437	0.0657528	0.0684835	0.0740467	0.0891784	0.101272	0.0995299
0.0462467	0.0459986	0.0472693	0.0559006	0.075086	0.0987322	0.06585	0.0688181	0.0736359	0.0897841	0.103183	0.100542
0.0583345	0.0583382	0.0602052	0.0723919	0.0916699	0.104925	0.0656534	0.0685742	0.0718321	0.0863712	0.0991092	0.0959688
0.0672501	0.068333	0.0697372	0.085094	0.100793	0.103146	0.0647431	0.0668704	0.068334	0.0786416	0.0879463	0.0850043
0.0720343	0.073605	0.0753147	0.0918923	0.103331	0.0911249	0.0629693	0.0642806	0.0631866	0.0680602	0.0729184	0.0668693
0.0743804	0.0764235	0.0778846	0.0944165	0.100163	0.076785	0.0604238	0.0602293	0.0568031	0.0562738	0.0567373	0.0507583
0.0717968	0.0736099	0.0744101	0.0898503	0.0885343	0.0598225	0.0542247	0.052852	0.0477069	0.0425583	0.0402352	0.0339721
0.065643	0.0676066	0.0677714	0.0807043	0.0734168	0.042591	0.0452599	0.0428288	0.0368235	0.0297541	0.0257338	0.0202677
0.0582144	0.0590418	0.0592394	0.0688284	0.0571397	0.0290716	0.0344507	0.0317129	0.025794	0.0190256	0.0157672	0.0119134
0.0499125	0.0506036	0.0501497	0.0562145	0.0411427	0.0188922	0.0238931	0.0213072	0.016498	0.0111919	0.00908568	0.00691471
0.0418896	0.0417738	0.041518	0.0441172	0.0284652	0.0130962	0.0147776	0.0127452	0.00951592	0.00615611	0.00512968	0.00416997
0.034922	0.0348484	0.0344626	0.0341125	0.0185643	0.00802786	0.00839871	0.00696344	0.00507645	0.00345979	0.00283434	0.00206682
0.0299175	0.0300395	0.0293878	0.0266176	0.0119814	0.00662323	0.00466305	0.00384934	0.00289147	0.0022039	0.00197467	0.00213006
0.0265885	0.0261043	0.0253762	0.0204463	0.00763537	0.00440273	0.00242199	0.00184374	0.00141809	0.00134689	0.0014338	0.00198397
0.02391	0.0231781	0.0229531	0.0164861	0.00535454	0.00451295	0.00163036	0.00118986	0.00110606	0.00109496	0.00111581	0.000913253
0.0211926	0.020471	0.0200843	0.0126897	0.00324058	0.00356574	0.000858195	0.000788851	0.000678784	0.000765097	0.000881332	0.00147058
0.0189518	0.0186676	0.0180809	0.00985207	0.00232652	0.00360308	0.000728599	0.000625859	0.000728818	0.000690688	0.000934318	0.00137895
0.0175529	0.0168402	0.0166263	0.00802464	0.00233384	0.00341023	0.000634337	0.000530023	0.00059232	0.000887389	0.00139864	0.00148932
0.0158416	0.0148149	0.0143166	0.00612831	0.00187415	0.00241193	0.000597897	0.000572729	0.000470803	0.000691367	0.00116308	0.00154688
0.0143877	0.0133061	0.0130947	0.00472677	0.00186297	0.00253979	0.000567842	0.000563265	0.000616732	0.000629897	0.000799223	0.00167171
0.0128088	0.012165	0.0119179	0.00369395	0.00116664	0.00256661	0.000481094	0.000403272	0.000381276	0.000743315	0.000734844	0.0011008
0.0118719	0.0111242	0.0105488	0.00260635	0.00147031	0.00219725	0.000358673	0.000315763	0.000340735	0.000428885	0.000698351	0.00101424
0.00996848	0.00988158	0.00960439	0.00168544	0.000859767	0.000846464	0.000306032	0.00030575	0.000367334	7.85788e-05	0.000590141	0.00123564
0.00965856	0.00927321	0.0094961	0.00193123	0.00097014	0.00155258	0.000380126	0.000332141	0.000468314	0.000461531	0.000645251	0.000503427
0.00851462	0.00823188	0.00844591	0.00101076	0.000606418	0.00101898	0.000163369	0.000223849	0.000172501	0.000141228	0.000199669	7.21278e-05
0.00759949	0.00756221	0.00749778	0.000996641	0.00145367	0.00141011	0.000298791	0.000349892	0.000257705	0.000319816	0.000244173	5.06708e-05
0.00767696	0.00726977	0.00687723	0.00125231	0.000582152	0.00102587	0.000273802	0.000342994	0.000373993	0.000289826	0.000671881	0.000749428
0.00691213	0.00687882	0.00649027	0.000803282	0.000974379	0.00178768	0.000173486	0.000244311	0.000349818	0.000326153	0.000638886	0.000712029
0.00631087	0.00628708	0.00562053	0.000610102	0.000558175	0.00125223	0.00036577	0.00028098	0.000317705	0.000492821	0.000528316	0.000670607
0.00546191	0.00581406	0.00497324	0.000655086	0.000329843	8.94213e-05	0.000308122	0.00030019	0.000188863	0.000260002	0.000256914	0.000480379
0.00546379	0.00552855	0.00524442	0.000985083	0.00129655	0.00123135	0.000227579	0.000240195	0.000453908	0.000555667	0.000370996	0.00120251
0.00499196	0.00462778	0.00387825	0.000884731	0.00105852	0.00206081	0.000413963	0.000350686	0.000345472	0.000270379	0.000414732	0.000796637
0.00433638	0.00443821	0.00353929	0.000751583	0.000333739	0.00140985	0.000229383	0.00012042	0.000274209	0.000245033	0.000490601	0.00047545

## Sheet: intensity_0
105829	106149	106261	107821	108342	110107	111038	110795	111038	112096	112107	113730	115302	115620	116357	117823	118077	118519	119133	120623	121072	121984	122986	125177	125956	127849	128691	131084	132041	132339	132339	132358	132358	132358	132358	133724	133724	133724	133724	134829	133415	132762	132762	132762	132762	132743	132142	130697	130697	130155
105829	106261	107821	108037	109086	110574	111230	111038	111038	112197	112542	113730	115495	115959	117001	117976	118187	119133	120098	120683	121526	122086	123723	125177	126250	128559	129789	131514	132339	132506	132358	132849	132849	133271	133724	134510	134636	134636	134636	135001	133415	132815	132815	132815	132815	132785	132255	131874	131874	130199
106955	108037	108203	108342	110107	111631	112197	112197	112542	113730	114479	115302	116357	117519	117823	119337	119982	120800	121114	121526	122688	123589	124311	126997	128594	130968	131985	132506	132929	133271	133271	133838	134862	135053	135053	135970	136305	136316	136180	136180	135549	134961	134554	134473	133415	133410	133298	133032	133032	132469
108203	108866	109086	110107	111230	112197	112638	112638	113281	114479	115177	115959	117476	117795	119337	120098	120800	121138	122367	122776	123734	124311	126250	128594	130968	131985	132506	133027	134562	135441	135053	135053	135386	136222	136222	136441	136665	136886	136478	136880	136478	135926	135001	134995	134912	134912	134473	133612	133612	133551
108866	109086	109278	110655	111801	112985	113352	113352	114315	114891	115620	117123	117781	118495	120068	120593	121568	122459	123421	123730	124198	125743	126997	129992	131257	132398	132912	134562	135789	136358	136401	136401	136937	137020	136903	136896	137124	138049	137004	137016	137053	136478	135926	135841	135388	135406	135137	134912	134371	134051
109076	109278	109825	111269	112573	113352	114315	114431	114891	116406	117118	117609	118055	119337	120283	121320	122776	123478	123673	124311	125593	126250	129171	131225	131985	132912	135152	135797	136937	137085	137085	137141	137540	137942	138049	138049	138720	138940	138281	138095	137940	137016	136478	136873	135993	135926	135684	135410	135410	135094
109385	110257	110751	111387	113281	113881	114891	115186	115868	116913	117253	117848	118871	120283	121094	122360	123421	124028	125103	125651	126245	127208	130049	131336	132636	134530	136178	136411	137576	137629	137576	137728	138022	138720	139026	139039	139078	139099	138934	138919	138706	137133	136934	137016	136433	136356	135993	135885	135781	135628
110257	111111	111269	111406	113352	114727	115351	115738	116509	117253	117848	118495	119276	120893	121320	123249	123771	125566	125719	126142	127833	128657	131225	132470	133309	135789	137082	137629	138372	138356	137942	138356	139026	139266	139270	139385	139510	139510	139385	139171	139023	138095	137846	137925	137262	137411	137262	135993	135957	135784
110915	111961	112003	112833	114544	115507	116226	116347	117253	118055	118495	119074	120312	121162	123204	123631	124367	125888	126142	127208	128157	129171	131336	133258	135432	136178	137629	138778	139925	140267	139925	140183	140183	140521	140341	140521	140341	140341	139933	139748	139171	138680	138281	138356	137846	137849	137753	137217	137045	136752
111954	112399	112833	113610	115186	115895	116671	116905	117673	118823	118871	120114	121094	122370	123577	124367	125888	126384	127208	128112	129171	130288	132988	133529	136007	137504	138467	139925	140687	141067	140877	141067	141067	141171	140902	140902	140686	140685	140418	140186	139837	138747	138668	138680	137925	137886	137780	137753	137610	137171
112706	113196	113328	114426	115648	116324	116786	117238	118425	119122	119558	120977	122360	123204	124111	125888	126384	127380	127971	129033	129947	130415	133258	135182	136007	137522	138778	140565	141213	141441	141298	141298	141298	141331	141200	141200	141331	141718	140740	140671	140508	139171	138706	138680	138356	137886	137877	137780	137763	137533
113328	113783	114176	114945	115940	116347	117673	118122	119122	119558	120522	121520	123204	123801	125178	126167	126874	127854	128747	129486	130415	132354	133377	135432	136545	138112	139506	140874	141617	141864	141839	141864	141512	141512	141331	141200	141171	141731	141231	140764	140740	139748	138747	138680	138504	138504	138348	137877	137849	137780
113783	114426	114652	115940	116341	117939	118844	119095	119558	120994	121520	123005	124111	124858	126167	126866	127848	128385	129334	130288	131763	132577	134435	135960	137522	138398	140209	141441	142019	142519	142019	142209	142209	142209	141718	141331	141331	141991	141594	141231	141231	139994	139126	139064	138668	138934	138605	138024	138024	137780
114176	114480	114990	116187	117488	118844	119525	120013	120523	121228	122370	124111	124771	125787	126874	127848	128236	129334	130100	131663	132302	133210	135014	136778	138112	138467	140209	142019	142519	142673	142519	142697	142586	142586	141955	141853	141731	141991	141594	141231	141231	140322	139615	139231	138934	139462	139061	138598	138498	137816
114176	114652	115794	116270	118079	119095	120095	120515	121050	121769	122771	124656	124908	126700	127380	128062	128923	129700	130655	131797	132577	133786	135182	137314	138281	139506	141441	142092	142673	142871	142673	142719	142209	142209	141955	141853	141774	141774	141231	141078	141078	140361	139648	139615	139462	139508	139462	139040	138805	137816
114652	114990	115962	118079	118978	120095	120711	121101	121758	122402	124180	124858	125811	127150	128018	128592	129600	130587	131663	132487	133426	134186	136778	138089	139205	140874	142290	142480	142871	142967	142871	143133	142530	142530	142149	142149	141991	141991	141078	141012	140845	140361	139648	139648	139523	139542	139528	139485	139061	138348
115266	115794	116609	118808	119921	120540	121142	121758	122397	123049	124561	125459	126758	127902	128592	129525	130112	131224	131929	133200	133477	134435	137106	138131	140375	141525	142154	142373	142768	142871	142673	143133	142179	142150	142149	142149	142149	141991	141078	141012	140845	140361	139648	139648	139284	139485	139485	139183	139061	138303
115892	116176	117553	118978	120193	121040	121544	122188	122783	123803	124656	125995	127940	128382	129202	129694	130813	131797	132571	133421	133556	134548	137620	138281	140725	141773	142213	142342	142768	142768	142373	141902	141853	141853	141853	141853	142179	142092	141078	140864	140845	140438	139523	139523	139284	139289	139284	139040	139040	138448
116176	116609	118016	119566	120530	121483	122188	122693	123174	124128	125459	126758	128204	128766	129531	130133	131224	132571	133323	133556	133853	134548	137737	140375	140874	141773	142213	142480	142871	142768	142376	141842	141812	141812	141774	141774	142150	141813	140968	140845	140584	140302	139284	139234	138996	139183	138753	138753	138745	138448
117027	117302	118953	120407	121040	122188	122930	123174	123876	124604	126348	128204	128766	129531	130133	131117	131895	133322	133421	134123	134548	135980	138155	140376	141138	142133	142342	142528	142967	142768	142213	141842	141513	141513	141408	141466	141715	141704	140864	140626	140579	140225	138669	138646	138646	138646	138646	138473	138649	138310
117302	117823	118953	120530	121544	122652	123361	124128	124424	125717	126902	128382	129179	129659	130386	131308	132367	133374	133572	134147	134685	135980	138155	140376	141274	142154	142342	143090	143090	142754	142111	141842	141466	141423	141325	141407	141408	141107	140864	140626	140579	139796	138217	138217	137955	138071	138071	138071	138071	137690
117823	118577	119028	120986	122123	122823	124345	124424	125476	126348	127940	128766	129494	130694	131465	131809	133374	133739	134147	134548	135885	136430	138612	140376	141550	142283	142991	143321	143407	143178	142376	142052	141466	141423	141237	141237	141237	140880	140428	140511	140495	139692	138217	138217	137691	137691	138071	138448	138448	137938
118770	118913	120168	121483	122742	124128	125180	125545	125771	126763	128204	129383	129952	131226	131809	132525	133591	134367	135289	135721	136182	137665	139794	140598	141848	142754	143178	143661	143764	143407	142996	142590	142111	141871	141407	141237	141200	140880	140127	140470	140470	139796	138330	138330	138330	138473	138649	138473	138506	137746
119028	119116	120986	122393	123266	124561	125785	125785	126610	127278	128798	129952	131226	131778	132013	133152	134123	135390	135730	136082	136647	138104	139972	141648	142283	143077	143350	144227	144256	143661	143231	142950	142263	142263	141704	141407	141237	140965	140646	140626	140511	140106	139240	138788	138649	138779	138779	138649	138649	137898
120168	120422	121389	122742	124424	125661	126610	126610	127211	127498	129494	130677	131764	131958	132317	133591	135289	136025	136145	136647	138104	138636	140068	141848	143077	144087	144114	144227	144256	143876	143344	143021	142889	142464	142157	142012	141237	141094	140663	140511	140470	140106	139394	139394	139394	139394	139388	139210	138779	138151
120849	121389	122125	123654	125545	126322	127187	127278	127742	128907	130413	131789	132013	132742	133591	135164	136145	136430	136787	138142	138912	139642	140453	141952	143410	144853	144853	144438	144656	144248	143541	143237	142950	142889	142533	142345	142263	141453	140898	140646	140470	140106	139625	139850	139896	139896	139850	139379	139229	138749
120979	121811	122742	124192	125710	126850	127368	127742	128583	129945	131250	131958	132458	133152	134650	135164	136260	137136	138104	138627	139165	140172	141925	143350	144262	144890	144853	144853	144853	144248	143242	142950	142533	142533	142202	142012	141831	141319	140989	140738	140470	140127	139394	139394	139896	139896	139850	139383	139383	138926
121811	122125	123538	124889	126636	127729	127833	128583	128995	130677	131625	132442	133358	134650	134995	135730	136739	137650	138506	138945	140172	140650	142286	143410	144262	144890	144853	144890	144930	144248	143237	142799	142464	142302	142012	141831	141698	141319	140919	140336	140260	139404	139216	139216	139388	139388	139388	139229	139229	138926
122126	122346	123654	125635	127187	127833	128583	128907	129651	131250	132304	133075	134293	134676	135074	136178	137229	138044	138536	139165	140172	140650	142331	144009	144601	144915	144890	145067	145010	144438	143242	142665	142302	142157	141818	141698	141306	140989	140477	140260	139944	139404	139103	139103	139062	139062	139103	138980	138980	138891
122346	122498	123654	125635	127211	128443	128907	129125	129945	131250	132458	133358	134240	134650	135109	136178	137341	137974	138627	139502	140347	140650	142331	143480	144627	144915	144890	145067	145010	144507	143242	142533	142115	141854	141306	141001	140989	140919	140306	139944	139694	139186	138753	139005	138753	138756	138926	138905	138905	138774
122224	122346	123826	125356	127211	128155	128721	128914	129900	131204	132458	133164	133864	134481	135109	136071	137341	137637	138044	138630	140035	140650	142286	143379	144310	144601	144601	144639	144507	144155	143109	142196	141818	141198	140987	140932	140535	140306	139944	139424	139404	139062	138453	138493	137846	138628	138756	138756	138756	138774
122126	122224	123826	125356	127415	128155	128721	128777	129651	130875	131933	133130	133838	134240	135205	136289	137341	137564	137909	138536	139318	140347	142025	142430	143454	144009	144370	144381	144169	143681	142936	141854	141555	140987	140656	140535	140346	140169	139404	139186	139110	138493	138000	138453	137665	137797	138753	138628	138628	138756
122126	122224	123569	124881	126907	128066	128707	128777	129601	130938	131933	132991	133415	133864	135205	136289	137274	137341	137637	138276	138889	139318	141122	142025	142979	143561	143700	143705	143681	142944	141854	141455	140987	140535	140332	140275	139384	139110	138539	138635	138539	138036	137486	137648	137648	137665	137846	137957	137846	138168
121638	122224	123964	124881	126907	127849	128590	128777	129601	130927	132258	132991	133282	133838	134715	136289	137231	137341	137432	137945	138678	139066	140952	141286	142124	142430	142944	142944	142773	141946	141534	140802	140534	140111	139384	139015	138635	138447	138036	138036	138036	137144	136741	136925	136925	137121	137648	137665	137468	137436
122415	123369	124205	124881	127132	127874	128707	129044	129963	130970	132258	132993	133838	134481	135338	136501	137264	137386	137637	138429	138944	139318	140952	141249	142131	142324	142324	142242	142178	141741	140802	140602	140111	139294	138990	138597	138345	137945	137515	137515	137452	136906	136429	136620	136620	136538	137121	137121	137121	136975
123369	123384	124306	126363	127003	127849	128702	129170	130544	130970	132258	133282	134053	134574	135441	136454	137204	137432	137909	138658	139295	139529	141075	141241	142124	142324	142242	141946	141741	141186	140602	140203	139230	138794	138564	138215	137973	137515	136951	137277	137277	136530	136152	136152	135986	135581	136593	135963	135963	135963
123369	123569	124563	126363	127132	127849	128733	129465	130613	131144	132844	133282	134053	134574	135837	136505	137264	137461	137736	138364	138889	139066	140618	141139	141467	141504	141935	141515	141510	140952	140534	139319	138853	138771	138511	138215	137935	137348	136906	136997	136951	136328	135581	135878	135550	135456	135630	135680	135680	135680
123369	123795	124636	126363	127253	127997	129170	129963	130613	130970	132859	133908	134234	134574	135837	136971	137736	137813	138093	138572	139022	139529	140952	141286	141529	141719	141541	141515	141510	141100	140330	139319	138853	138794	138597	138564	137973	137731	136857	137021	136951	136260	135550	135878	135456	135456	135630	135680	135680	135680
123095	123369	124636	126363	127269	128523	129287	130040	130613	131539	132859	133948	134482	134937	135837	136505	137761	138040	138364	138490	139022	139529	140757	141448	141981	142131	141793	141541	141541	141230	140617	139762	139230	139109	138853	138853	138215	137878	136951	137515	137348	136897	136260	136688	136260	136222	136222	136222	136222	136043
122726	122826	124552	126229	126965	128460	129287	130045	130620	131526	132843	133879	133976	134234	135837	136454	137761	137813	137813	138292	138664	138811	140594	140807	141505	141719	141541	141505	141515	141217	140203	139762	139230	138853	138794	138794	138414	137878	137348	137534	137348	136813	136260	136728	136260	136348	136348	136348	136348	136539
122416	122726	123834	125610	126693	128645	129332	130118	130687	131536	132835	133032	133948	133977	135489	135842	137507	137761	137507	137945	138310	138664	139816	140655	141448	141504	141504	141232	141232	140758	139744	139311	139109	139042	138955	138884	138414	137749	137310	137218	137218	136813	136213	136688	136260	136348	136348	136348	136348	136348
122416	122821	123450	125227	126693	128616	129366	130523	131184	132222	132457	133032	133920	133977	135254	135842	136784	137507	137343	137813	138333	138664	140152	140655	141013	141412	141501	141230	141217	140176	139607	139300	139109	139042	138955	138884	138414	138009	137742	137310	137310	136813	136260	136712	136222	136222	136348	136348	136348	136555
122726	122826	123601	125227	126709	128912	129723	130955	131526	132305	132457	133032	133977	134414	135489	135797	136450	136570	136859	137507	138292	138399	139816	140452	140655	140807	140807	141140	140426	139744	139300	139123	139059	139042	138435	138435	138414	138009	137742	137633	137344	137198	136813	136813	136712	136712	136692	136555	136555	136729
122821	123270	123875	125227	126990	128991	129908	130962	131526	132331	132457	133032	133978	134644	135369	135797	136543	136570	136570	137333	137838	138310	139167	140152	140452	140594	140604	140604	140352	139717	139236	139059	138641	138435	138414	138414	138225	137891	137684	137404	137633	137198	136813	136813	136671	136712	137086	136712	136729	136818
122938	123601	124600	126513	127258	128991	129723	130962	131812	132452	132519	133451	134414	134706	135597	135965	136604	136899	137102	137446	137906	138310	139167	140152	140426	140426	140604	140739	140426	140266	139300	139236	139059	139059	139042	139042	138913	138225	138009	137938	138009	137611	137198	137187	137086	137187	137394	137257	137430	137536
123875	123944	124777	126585	127598	128912	129547	130955	131354	132452	132873	134011	134644	134984	135796	136543	137277	137333	137333	137656	138277	138407	139167	140218	140518	140806	141209	141209	141133	141061	140739	139607	139575	139599	139599	139792	139575	139436	138913	138386	138386	137938	137902	137938	137430	137443	137536	137443	137443	137853
123944	124467	124777	126585	127598	128912	129547	130564	131354	132452	133156	134348	134984	135196	135797	136604	137434	137730	137906	137985	138407	138786	139840	140401	140886	141340	141731	141783	141821	141706	141133	140955	140509	140197	140079	140197	140197	140056	139692	139072	138915	138155	138065	138070	137901	137904	138282	138259	137904	138259
123944	124467	124777	126585	127598	128897	129240	130114	131258	132452	133185	134186	134706	134940	136218	137102	137519	137836	138040	138407	138643	139073	140046	140806	141996	142004	142697	142923	142955	142923	142231	141252	141252	141252	140955	140674	140518	140518	140272	139990	139692	138762	138476	138482	138070	138259	138425	138425	138425	138436
123944	124467	125166	126585	127305	128438	129180	130114	130787	132620	133185	134147	134854	135019	136604	137102	137836	138040	138390	138603	138854	140046	140518	142004	142683	142903	143711	143833	143811	143524	143262	142955	142772	142522	142280	141486	141486	141316	140518	140381	140345	139163	139072	139163	139143	138679	139060	139060	138830	138679
123944	123991	125166	126454	127182	128358	129132	130162	130787	132122	133250	134147	134854	135196	136638	137434	138040	138134	138605	139411	140046	140401	142325	142783	143487	144181	144654	144744	144603	144158	143536	143455	143452	143118	142780	142557	142343	142082	141316	140674	140398	140036	139975	140177	139975	139975	139913	139765	139477	139382
123684	123991	125332	126963	127182	128438	129132	130409	130787	132098	133250	133872	134503	135019	136687	137775	138082	138428	138854	139915	140401	141488	142783	143487	144181	144887	145082	145623	145340	144744	144158	143902	143536	143536	143489	143118	142522	142343	141960	141318	141318	140381	140345	140381	140169	140169	140238	140135	139913	139913
123338	123967	125332	126682	127110	128419	129132	130409	130787	132059	132981	133554	134186	134868	136638	137417	138082	138605	139411	140092	140806	141726	143378	143608	144384	145053	145340	145651	145552	145201	144553	144553	144158	143902	143489	143011	142716	142343	141960	141892	141399	140358	140238	140358	140169	140169	140238	140169	140169	140317
122798	123684	125332	126963	127497	128585	129405	130340	130675	131867	132112	133250	134086	134690	136125	137417	138082	138676	139695	140120	141262	141792	143355	143810	144294	144964	145651	145886	145655	145623	145201	144821	144467	144333	143591	143521	142887	142343	142045	142140	141920	140747	140358	140618	140177	140177	140456	140420	140420	140330
123684	123967	125243	126538	127497	128206	129190	130000	130797	131821	132059	132737	133617	134649	136125	137201	137818	138942	139695	140343	141262	141838	143355	143810	144838	144964	145082	145544	145623	145595	145236	144966	144817	144467	144122	143591	143011	142586	142160	142278	142140	141528	141273	141371	140946	140946	141273	140589	140589	140509
123684	124009	125108	126101	127497	128176	129053	129752	130604	131077	131821	132112	132981	133872	135614	136777	137756	138921	139609	139950	140890	141792	143240	143810	144838	145053	145400	145544	145799	145595	145236	145076	144821	144817	144128	143591	142836	142678	142364	142364	142140	141880	141528	141528	141371	141056	141273	140952	140952	140509
123622	124032	125061	126101	126682	128159	128419	129405	130604	131077	131710	132112	132746	133610	134690	136277	137233	138054	139408	139736	140343	141726	142909	143810	144820	144889	145163	145430	145646	145512	145076	144901	144901	144817	144423	144009	143011	142740	142691	142459	142310	141934	141934	141934	141867	141965	142030	141371	141268	140952
123679	124032	125061	125707	126538	128141	128221	129190	129706	130716	131487	131859	132737	133553	134515	136277	137233	138107	139265	139541	140343	141792	142653	143692	144293	144878	145301	145544	146155	146155	145609	145512	145076	144997	144644	144128	143865	143650	143101	142836	142459	142140	142084	142084	142223	142252	142404	142223	142180	141933
123679	124032	124757	125308	126251	127725	128157	128577	129557	130471	131484	131821	132432	133509	134381	136277	137301	137927	139167	139479	139950	140935	142469	144025	144838	145066	145405	145646	146235	146073	145609	145591	145368	145175	144997	144442	143865	143685	143653	143391	143391	142275	142084	142084	142252	142519	142779	142649	142649	142180
123437	123855	124313	124917	126251	127371	128157	128577	129557	130465	130938	131710	132188	132774	134381	136156	137497	138107	139167	139408	139760	140693	142342	144025	144820	145151	145405	146014	146506	146235	146073	146073	145893	145497	145368	144901	144219	143804	143655	143461	143461	142275	142084	142084	142252	142448	142779	142448	142404	142178
123114	123525	123679	124313	125836	126920	127371	128157	129259	130135	130513	131487	131895	132746	134381	135826	136591	137927	138838	139285	139479	140636	142154	143922	144168	145002	145392	146014	146506	146189	146014	146073	145760	145497	145299	144701	144701	144348	144073	144073	143991	142487	142252	142252	142252	142779	143203	142779	142779	142213
121439	123271	123437	123735	124798	125836	126920	127371	128414	129516	130168	130513	131721	132294	133832	135064	136156	137497	138153	138795	139367	140383	141943	143052	144168	145000	145392	146014	146459	146073	146014	145760	146042	145497	145299	144348	144348	143910	143804	143655	143653	142524	142275	142275	142252	142779	143110	142779	142846	142338
121339	121439	123091	123305	123855	124918	125624	126641	127169	127478	128614	130313	130926	131895	133186	134471	135572	136591	137927	138391	139285	139491	141943	143052	144168	144961	145135	145591	146189	145760	145591	145591	145782	145299	145299	144701	144701	144118	143991	143910	143655	143149	142524	142519	141937	142519	142916	142410	142410	142338
120876	121284	121439	123091	123548	124112	124918	125597	126182	127229	127473	128745	130313	131001	132294	133990	135197	135542	136117	137995	138838	139538	141861	142834	144168	144894	145088	145502	146254	145535	145535	145421	145760	145421	145421	144923	144998	144118	143991	143991	143692	143189	142953	142916	142389	142493	142916	142077	142077	142077
120753	121049	121284	122513	123305	123747	124177	124714	125597	126182	127169	127473	128850	130513	131636	133186	134267	135064	135525	136593	137995	139285	141553	142709	144142	144884	145150	145392	145693	145307	145135	144637	144982	144637	144923	144923	144998	144158	144118	144118	143991	143482	143149	143008	142524	142769	142953	142338	142174	142174
119556	120753	120941	121049	122513	123547	123903	124177	124918	125570	126182	127169	127473	129104	131001	132080	133611	134181	134952	135525	136709	138391	141164	142538	143357	144619	144925	145150	145307	144982	144637	144153	144185	144185	144283	144283	144283	143860	143860	143910	143697	143482	143149	143008	142524	142493	142834	141937	141786	141497
119394	120150	120430	120430	121711	122673	123219	123903	124112	125027	125414	126667	127371	128423	130018	131636	132532	133611	134181	134952	135542	137377	139822	141861	142734	143651	144271	144925	145135	144637	144116	144153	144153	144185	144283	144283	144158	143697	143697	143697	143692	143252	143189	143110	142769	142493	142772	141717	141685	141497
118352	119159	119159	120143	121280	121975	122233	122586	123724	124045	124675	125027	126834	127444	128483	130484	131665	132532	133413	134267	134952	136117	138917	140235	141861	142734	143534	144271	144271	143660	143452	143773	143773	143773	143860	143679	143545	143545	143545	143679	143323	142819	142953	143008	142493	142439	142695	141685	141649	141497
118111	118525	118853	118876	120941	121711	121956	122043	122258	123172	123939	124443	125193	127063	128039	129583	131636	131795	132678	133413	134372	135420	137931	139725	140918	142142	143296	143660	144063	143660	143376	143452	143376	143371	143371	143545	143545	143679	143679	143697	143697	143052	143240	143385	142772	142769	142695	141786	141717	141550
117098	117904	118069	118253	120430	121012	121582	121676	121956	122233	122946	123939	124361	125193	127063	128306	130484	131657	132596	133016	134036	135418	137879	138958	140063	141596	142766	143357	143660	143477	143376	143445	143376	143358	143358	143371	143358	143323	143512	143545	143512	143252	143252	143385	142772	142772	142695	142122	141833	141717
116188	117205	117444	118253	118876	120430	121012	121215	121582	121582	121956	122946	123939	124352	125513	127186	128483	130735	131665	132755	133658	134834	136678	138048	139147	140428	141489	142766	143091	143178	143045	143091	143349	143250	143349	143349	143323	143176	143052	143176	143252	142674	142772	143278	142577	142577	142577	142122	141782	141645
115501	116238	116660	117444	118540	119853	119941	119941	120388	120388	120388	121369	122160	123302	124558	125940	127551	130126	130735	132070	133016	133843	136442	137879	138749	139466	140428	141128	142332	142702	142702	142949	143178	143178	143227	143349	143349	143176	143057	143052	143035	142674	142674	142667	142377	142377	142514	141782	141645	141188
114640	115917	116188	116188	117542	118393	118393	118540	119249	119751	119249	119934	120149	121784	123302	125513	126982	128559	130169	130635	132596	133658	135845	136665	138048	139436	140245	140981	141749	142190	141682	142078	142190	142078	142078	143176	143176	143057	143035	142777	142674	142078	142377	142377	142354	142354	142122	141550	140855	140379
113904	114778	114589	114589	115917	117542	117819	117819	118363	118393	118542	118701	119198	119934	122160	124039	125940	126982	128559	129437	130322	132524	133843	135813	136678	138557	138914	140134	140655	140655	140259	140826	141436	141436	141776	141856	141915	141744	141744	141744	141612	140951	141722	141786	141062	141188	141188	140445	140113	139771
112571	113904	113544	113707	114620	115377	116433	116679	117255	117819	117819	118325	118542	118701	120143	123297	124885	126403	126962	128578	129437	130735	132687	134139	135875	136665	138557	138845	139436	139436	139112	139112	139740	139740	140016	140826	141231	140951	140951	141037	140774	139991	140427	141037	140277	140445	140510	139771	139205	138767
112290	112571	113092	113252	114183	115115	115314	115934	116679	117725	117749	118085	118316	118542	120143	122468	124106	125133	125958	127047	128589	129437	132524	133160	134685	135976	137298	138317	138557	138557	138392	138519	139063	139082	139224	139495	140048	139814	140329	140329	140048	139814	140268	139991	139879	140311	140192	139459	138635	138450
111469	112217	112217	112217	113544	114326	115115	115282	116005	116600	117255	117725	117819	118194	120036	121515	123425	124555	125133	126403	127145	129130	132492	132662	134139	135127	135976	136233	138216	138216	137990	137990	138216	137990	138905	139082	139467	139467	139679	139814	139814	139283	139337	139552	138968	139459	139650	138369	138079	137939
110899	111469	111469	111469	113193	113791	114290	115115	115854	115934	116682	117255	117800	118316	120036	121242	122468	123704	124490	125133	125958	127389	129773	132555	132960	133868	135127	135875	136645	136831	137362	137042	137362	137085	137362	138741	138905	138905	138984	139337	139063	138822	138968	139063	138834	138968	138968	137917	137647	137550
110896	111413	111413	111413	112946	113707	113791	114290	115282	115854	116363	117136	117324	118091	119498	121168	122045	122961	123773	124555	125771	127331	129507	132095	132662	133160	134114	134859	135555	136009	136028	136098	136831	136714	137042	137074	137839	138072	138685	138741	138743	138360	138822	138968	138743	138884	138592	137750	137477	137281
110862	111724	111724	111724	112760	113543	113791	113996	115126	115854	116363	116992	117324	118091	119479	121168	122045	122386	122970	124088	124799	127145	129110	130432	132555	132662	133341	133901	134504	134812	135364	135364	136028	136187	136421	136714	137085	137474	137844	137844	137844	137791	138040	138884	138040	138592	138358	137477	137298	137195
110862	111724	111724	111724	112760	113543	113543	113821	114946	115455	116005	116383	117136	117800	119405	121168	121515	122274	122961	123773	124490	126580	129110	129773	130860	132651	133341	133684	133901	134114	134812	134941	135837	135837	136187	136421	136714	137074	137366	137791	137791	137791	137934	138040	138040	138592	138358	137298	137195	136691
[truncated: 30 more columns]

## Sheet: phase_0
																															0.255688	0.235416	0.218133	0.203588	0.191538	0.181748	0.173991	0.168056	0.163742	0.160867	0.159261	0.158776	0.159283	0.160675	0.162868	0.165802	0.169445	0.173792
																												0.269635	0.241591	0.217245	0.196327	0.178566	0.163698	0.151463	0.14161	0.133895	0.128084	0.123956	0.121304	0.119936	0.119677	0.120369	0.121875	0.124081	0.126896	0.130252	0.134109	0.138456	0.143311
																									0.306308	0.268459	0.235073	0.205875	0.180584	0.15892	0.140603	0.125358	0.112909	0.102989	0.0953384	0.0897051	0.085848	0.0835382	0.0825602	0.0827143	0.0838172	0.0857047	0.0882324	0.0912779	0.0947423	0.0985516	0.102659	0.107044	0.11172
																							0.32185	0.277239	0.237602	0.202666	0.172147	0.145762	0.123221	0.104237	0.0885209	0.075788	0.0657568	0.0581517	0.0527044	0.0491554	0.0472559	0.0467692	0.0474724	0.049158	0.0516355	0.0547332	0.0582995	0.0622048	0.0663429	0.0706329	0.0750205	0.07948	0.0840154
																					0.35011	0.297759	0.250899	0.209262	0.17257	0.140539	0.112881	0.0893006	0.0695024	0.0531897	0.0400667	0.02984	0.0222204	0.0169246	0.0136766	0.0122092	0.0122663	0.0136035	0.0159906	0.0192129	0.0230726	0.0273907	0.0320088	0.0367901	0.0416217	0.0464156	0.051111	0.0556752	0.0601058
																			0.393055	0.331966	0.276873	0.227523	0.183649	0.144975	0.111216	0.0820798	0.0572686	0.0364807	0.0194121	0.00575839	-0.00478418	-0.0125165	-0.0177355	-0.020732	-0.0217895	-0.0211824	-0.0191745	-0.016017	-0.0119475	-0.00718782	-0.00194263	0.00360216	0.00928111	0.0149508	0.0204915	0.0258088	0.0308351	0.0355314	0.0398888
																		0.381906	0.317563	0.259467	0.207368	0.161004	0.120102	0.0843761	0.0535336	0.0272744	0.00529286	-0.0127205	-0.0270774	-0.0380899	-0.0460692	-0.0513238	-0.0541579	-0.0548697	-0.0537499	-0.0510802	-0.0471313	-0.0421616	-0.0364156	-0.0301219	-0.023492	-0.0167186	-0.00997361	-0.00340714	0.00285463	0.00871084	0.0140876	0.0189398	0.0232522
																0.449664	0.375076	0.307209	0.245836	0.190718	0.141596	0.0982005	0.0602495	0.0274506	-0.000497172	-0.0239018	-0.0430764	-0.0583382	-0.0700061	-0.0783998	-0.0838378	-0.0866359	-0.0871053	-0.0855515	-0.0822722	-0.0775559	-0.0716803	-0.0649107	-0.0574981	-0.0496779	-0.0416681	-0.0336678	-0.0258556	-0.0183878	-0.0113968	-0.00498961	0.000753693	0.00578185	0.0100739
															0.451527	0.372898	0.301226	0.236296	0.177875	0.125713	0.079545	0.0390939	0.00406935	-0.0258286	-0.0509086	-0.0714858	-0.0878811	-0.100419	-0.109425	-0.115227	-0.118151	-0.118518	-0.116647	-0.112851	-0.107434	-0.100692	-0.0929082	-0.0843549	-0.0752896	-0.0659543	-0.0565733	-0.0473519	-0.0384749	-0.0301047	-0.0223798	-0.0154132	-0.00929083	-0.00406977	0.000223256
														0.458659	0.375712	0.299951	0.231174	0.169159	0.113665	0.0644329	0.0211919	-0.016344	-0.0484723	-0.0755003	-0.097744	-0.115526	-0.129174	-0.13902	-0.145397	-0.148639	-0.149079	-0.147045	-0.142864	-0.136853	-0.129325	-0.120581	-0.110911	-0.100594	-0.0898944	-0.0790592	-0.0683193	-0.0578861	-0.0479503	-0.0386803	-0.0302203	-0.0226892	-0.0161785	-0.0107509	-0.00643864
													0.471409	0.383864	0.303729	0.230813	0.164907	0.105779	0.0531813	0.00684882	-0.0334983	-0.068153	-0.09742	-0.121614	-0.141058	-0.156081	-0.167019	-0.17421	-0.177995	-0.178713	-0.176704	-0.172304	-0.165844	-0.157651	-0.148042	-0.137324	-0.125795	-0.113739	-0.101426	-0.0891094	-0.0770266	-0.0653944	-0.0544093	-0.0442454	-0.0350525	-0.026955	-0.0200498	-0.0144051	-0.0100584
												0.490127	0.39771	0.312914	0.235565	0.165466	0.102398	0.0461248	-0.00361062	-0.0470802	-0.0845711	-0.116383	-0.142829	-0.164229	-0.180914	-0.19322	-0.20149	-0.206067	-0.207299	-0.205534	-0.201115	-0.194388	-0.185688	-0.175348	-0.163691	-0.151032	-0.137673	-0.123906	-0.110005	-0.0962298	-0.0828235	-0.0700086	-0.0579871	-0.0469384	-0.0370178	-0.0283551	-0.0210525	-0.0151831	-0.0107896
											0.515164	0.417603	0.327863	0.245787	0.171193	0.103876	0.0436122	-0.00984465	-0.0567573	-0.0974052	-0.132082	-0.161096	-0.184764	-0.203416	-0.217387	-0.227022	-0.232668	-0.234677	-0.233403	-0.229198	-0.222414	-0.2134	-0.202501	-0.190054	-0.176388	-0.161823	-0.146669	-0.131221	-0.115761	-0.100553	-0.0858461	-0.0718679	-0.0588259	-0.0469047	-0.0362649	-0.0270412	-0.0193409	-0.0132421	-0.00879226
										0.546866	0.443898	0.348936	0.261842	0.182452	0.110576	0.0460041	-0.0114974	-0.0621803	-0.106315	-0.144187	-0.176097	-0.202359	-0.2233	-0.239252	-0.25056	-0.257573	-0.260646	-0.260137	-0.256404	-0.249808	-0.240706	-0.229454	-0.2164	-0.201888	-0.186255	-0.169824	-0.152911	-0.135818	-0.11883	-0.102219	-0.0862371	-0.0711183	-0.0570748	-0.0442964	-0.0329486	-0.023171	-0.0150756	-0.00874522	-0.00423215
									0.585576	0.476946	0.376491	0.284095	0.199611	0.122868	0.0536701	-0.00820149	-0.062986	-0.110942	-0.152347	-0.187494	-0.216689	-0.240253	-0.258518	-0.271825	-0.280524	-0.28497	-0.285523	-0.282549	-0.276412	-0.267477	-0.256108	-0.242666	-0.227506	-0.210978	-0.193421	-0.175167	-0.156537	-0.137835	-0.119355	-0.101373	-0.0841454	-0.0679116	-0.0528887	-0.0392712	-0.0272295	-0.0169076	-0.00842235	-0.00186103	0.00271976
								0.631626	0.517091	0.410884	0.312909	0.22304	0.141125	0.0669857	0.000418908	-0.0588003	-0.110918	-0.1562	-0.194929	-0.227405	-0.253941	-0.274863	-0.290511	-0.30123	-0.307378	-0.309314	-0.307407	-0.302025	-0.293539	-0.282322	-0.268741	-0.253163	-0.23595	-0.217454	-0.198023	-0.177992	-0.157687	-0.137419	-0.117486	-0.098167	-0.0797258	-0.0624054	-0.0464278	-0.0319921	-0.0192731	-0.00841941	0.000447982	0.00723736	0.0118879
								0.56467	0.452463	0.348643	0.253106	0.165722	0.0863301	0.0147456	-0.0492406	-0.10586	-0.155366	-0.19803	-0.234141	-0.264005	-0.287942	-0.306284	-0.319376	-0.32757	-0.331228	-0.330717	-0.32641	-0.318681	-0.307908	-0.294468	-0.278733	-0.261077	-0.241865	-0.221456	-0.200202	-0.178444	-0.156511	-0.134721	-0.113375	-0.0927579	-0.0731378	-0.0547621	-0.0378573	-0.0226268	-0.0092497	0.0021211	0.0113605	0.0183727	0.0230929
							0.620007	0.501567	0.391649	0.290173	0.197031	0.112083	0.0351637	-0.0339187	-0.0953796	-0.149457	-0.19641	-0.236517	-0.270072	-0.297388	-0.31879	-0.334616	-0.345217	-0.350952	-0.352186	-0.349294	-0.342653	-0.332643	-0.319647	-0.304046	-0.28622	-0.266545	-0.245393	-0.223127	-0.200105	-0.176671	-0.153161	-0.129896	-0.107181	-0.0853071	-0.0645455	-0.0451483	-0.0273462	-0.0113468	0.00266677	0.0145376	0.0241366	0.0313642	0.0361518
						0.68341	0.558523	0.442269	0.334597	0.23542	0.144622	0.0620584	-0.0124435	-0.0790813	-0.138077	-0.189674	-0.234137	-0.271751	-0.302817	-0.327652	-0.346587	-0.359967	-0.368147	-0.371492	-0.370372	-0.365168	-0.356261	-0.344038	-0.328886	-0.311191	-0.291338	-0.269709	-0.246679	-0.222617	-0.197884	-0.17283	-0.147795	-0.123104	-0.0990676	-0.0759799	-0.0541168	-0.0337343	-0.0150673	0.00167285	0.016299	0.0286506	0.0385947	0.0460282	0.050879
						0.623643	0.500836	0.386725	0.28125	0.18432	0.0958127	0.015576	-0.056568	-0.120823	-0.177417	-0.226599	-0.268641	-0.303831	-0.332478	-0.354903	-0.371444	-0.38245	-0.388282	-0.38931	-0.38591	-0.378466	-0.367367	-0.353002	-0.335764	-0.316045	-0.294234	-0.270716	-0.245872	-0.220076	-0.193693	-0.167078	-0.140573	-0.114509	-0.0892002	-0.0649447	-0.0420225	-0.0206935	-0.00119607	0.0162543	0.0314671	0.0442781	0.054551	0.0621791	0.067087
					0.697224	0.567663	0.44689	0.334872	0.231543	0.136804	0.0505283	-0.0274426	-0.0972924	-0.159231	-0.213491	-0.260329	-0.30002	-0.33286	-0.359162	-0.379252	-0.393475	-0.402183	-0.405744	-0.404531	-0.398927	-0.38932	-0.376103	-0.359672	-0.340423	-0.318752	-0.295053	-0.269717	-0.243127	-0.215663	-0.187693	-0.159576	-0.13166	-0.104277	-0.0777478	-0.052373	-0.0284363	-0.00620149	0.0140895	0.0322177	0.0479892	0.0612363	0.0718196	0.0796291	0.0845864
					0.643049	0.515412	0.396623	0.286644	0.185404	0.0927966	0.00868922	-0.0670814	-0.134705	-0.194397	-0.246396	-0.290962	-0.328379	-0.358945	-0.382979	-0.400814	-0.412797	-0.419288	-0.420657	-0.417284	-0.409556	-0.397866	-0.382611	-0.364191	-0.343007	-0.31946	-0.293948	-0.266865	-0.2386	-0.209535	-0.180044	-0.150489	-0.121221	-0.092578	-0.0648817	-0.038438	-0.0135337	0.00956399	0.0306097	0.0493814	0.0656817	0.07934	0.0902137	0.0981899	0.103187
				0.727272	0.592591	0.466826	0.349967	0.24197	0.142756	0.0522158	-0.0297899	-0.10343	-0.168899	-0.226418	-0.276232	-0.318606	-0.353826	-0.382199	-0.404048	-0.419709	-0.429536	-0.433892	-0.433153	-0.427703	-0.417934	-0.404242	-0.387031	-0.366703	-0.343664	-0.318319	-0.291071	-0.262316	-0.232449	-0.201855	-0.17091	-0.139983	-0.109426	-0.0795814	-0.0507746	-0.0233146	0.00250845	0.0264242	0.0481841	0.067563	0.0843606	0.0984034	0.109546	0.117672	0.122699
				0.678707	0.545784	0.421836	0.306848	0.20077	0.103517	0.0149763	-0.0649989	-0.136582	-0.199973	-0.255397	-0.303105	-0.343367	-0.376475	-0.402739	-0.422486	-0.436059	-0.443815	-0.446124	-0.443363	-0.435923	-0.424198	-0.408591	-0.389508	-0.367356	-0.342545	-0.315483	-0.286577	-0.256229	-0.224834	-0.192784	-0.160457	-0.128224	-0.0964437	-0.0654594	-0.0356003	-0.00717851	0.0195126	0.0441997	0.0666314	0.0865796	0.103841	0.11824	0.129629	0.137888	0.142932
			0.774017	0.633781	0.50256	0.380369	0.267189	0.162963	0.0676025	-0.0190122	-0.0970318	-0.166635	-0.228027	-0.281439	-0.327124	-0.365359	-0.39644	-0.420682	-0.438416	-0.449991	-0.455766	-0.456116	-0.451424	-0.442082	-0.428492	-0.411057	-0.390189	-0.3663	-0.339801	-0.311106	-0.280625	-0.248762	-0.215919	-0.182487	-0.14885	-0.115382	-0.0824446	-0.0503841	-0.0195328	0.0097943	0.037301	0.0627112	0.0857707	0.106249	0.12394	0.138666	0.150276	0.158649	0.163697
			0.731076	0.592424	0.462844	0.342347	0.230907	0.128463	0.0349213	-0.0498433	-0.125986	-0.193691	-0.253167	-0.304651	-0.348401	-0.384698	-0.413842	-0.436152	-0.451965	-0.461632	-0.465519	-0.464003	-0.457471	-0.446321	-0.430956	-0.411785	-0.389223	-0.363684	-0.335586	-0.305344	-0.273371	-0.240077	-0.205863	-0.171128	-0.136256	-0.101625	-0.0675992	-0.0345278	-0.00274615	0.0274283	0.0556964	0.0817798	0.105422	0.126389	0.144474	0.159496	0.171301	0.179768	0.184806
			0.69169	0.554561	0.426559	0.307688	0.197917	0.0971808	0.00538065	-0.0776137	-0.151962	-0.217853	-0.275501	-0.325145	-0.36705	-0.4015	-0.428799	-0.449272	-0.463258	-0.471113	-0.473207	-0.46992	-0.461644	-0.44878	-0.431735	-0.410921	-0.386757	-0.359661	-0.330053	-0.298352	-0.264974	-0.230332	-0.194831	-0.158871	-0.122841	-0.087121	-0.0520769	-0.0180619	0.0145867	0.0455487	0.0745229	0.101228	0.125406	0.14682	0.165262	0.180547	0.192522	0.201061	0.206073
		0.800592	0.655786	0.520118	0.393625	0.276308	0.168131	0.0690249	-0.0211148	-0.102422	-0.175062	-0.239227	-0.295137	-0.343034	-0.383187	-0.415884	-0.441435	-0.460166	-0.472423	-0.478564	-0.478963	-0.474003	-0.464081	-0.449601	-0.430972	-0.408612	-0.382941	-0.354381	-0.323356	-0.290286	-0.255592	-0.219688	-0.182984	-0.14588	-0.108771	-0.0720363	-0.0360465	-0.00115642	0.0322941	0.0639827	0.0936059	0.12088	0.145546	0.167364	0.186124	0.20164	0.213756	0.222347	0.227317
		0.766757	0.623291	0.489014	0.363958	0.24812	0.141459	0.0439011	-0.0446624	-0.12437	-0.195391	-0.257922	-0.312185	-0.35843	-0.396928	-0.427971	-0.451872	-0.468962	-0.479589	-0.484117	-0.482921	-0.47639	-0.464922	-0.448925	-0.428813	-0.405005	-0.377924	-0.347996	-0.315646	-0.281301	-0.24538	-0.208303	-0.170481	-0.132317	-0.094208	-0.0565365	-0.0196745	0.0160204	0.0502066	0.0825594	0.112773	0.140564	0.165667	0.187845	0.206884	0.222597	0.234827	0.243446	0.248359
		0.73632	0.594127	0.461169	0.337475	0.223036	0.117809	0.0217142	-0.0653609	-0.143559	-0.213053	-0.274044	-0.326759	-0.37145	-0.408391	-0.43788	-0.460233	-0.475784	-0.484885	-0.487902	-0.485215	-0.477216	-0.464305	-0.446894	-0.425399	-0.400243	-0.371852	-0.340653	-0.307077	-0.271549	-0.234495	-0.196334	-0.157481	-0.118342	-0.0793146	-0.0407845	-0.00312546	0.033303	0.0681572	0.101111	0.131856	0.160107	0.185599	0.208092	0.22737	0.243246	0.25556	0.264184	0.269021
	0.859415	0.709208	0.568214	0.4365	0.314088	0.200968	0.0970886	0.00236826	-0.0833094	-0.160092	-0.228155	-0.287704	-0.338969	-0.382206	-0.417694	-0.445733	-0.466642	-0.480759	-0.488439	-0.490051	-0.485979	-0.476616	-0.462368	-0.443647	-0.420873	-0.394471	-0.364871	-0.332502	-0.297796	-0.261182	-0.223088	-0.183935	-0.14414	-0.104112	-0.0642493	-0.0249403	0.0134395	0.0505289	0.0859824	0.119472	0.150689	0.179345	0.205175	0.227937	0.247413	0.263416	0.275786	0.284391	0.289135
	0.83447	0.685343	0.545474	0.414924	0.293713	0.181824	0.0792041	-0.014233	-0.0986074	-0.17407	-0.240801	-0.299008	-0.348926	-0.390814	-0.424953	-0.451647	-0.471219	-0.48401	-0.490377	-0.490692	-0.485342	-0.474724	-0.459245	-0.439321	-0.415373	-0.387831	-0.357124	-0.323686	-0.28795	-0.250348	-0.211309	-0.171257	-0.130611	-0.089781	-0.0491675	-0.00916059	0.0298626	0.0675393	0.103522	0.137483	0.16911	0.198116	0.224231	0.247215	0.266849	0.282944	0.295338	0.303901	0.308535
	0.812771	0.66465	0.525827	0.396359	0.276262	0.165515	0.0640632	-0.0281854	-0.111354	-0.185596	-0.251096	-0.308065	-0.356741	-0.397385	-0.430283	-0.455741	-0.474085	-0.485659	-0.490823	-0.489952	-0.483435	-0.471671	-0.455071	-0.434051	-0.409038	-0.38046	-0.348752	-0.314348	-0.277684	-0.239192	-0.199306	-0.158449	-0.117043	-0.0754995	-0.0342205	0.00640235	0.0459906	0.08418	0.120622	0.154987	0.186963	0.21626	0.24261	0.265769	0.28552	0.30167	0.314059	0.322556	0.327061
	0.794245	0.647052	0.509193	0.380721	0.261649	0.151953	0.0515739	-0.0395837	-0.121646	-0.19477	-0.259143	-0.31498	-0.362521	-0.402031	-0.433798	-0.458131	-0.475359	-0.485828	-0.489901	-0.487956	-0.480383	-0.467585	-0.449974	-0.42797	-0.402	-0.372495	-0.339892	-0.304626	-0.267136	-0.227856	-0.18722	-0.145654	-0.103581	-0.0614131	-0.0195551	0.0216008	0.0616747	0.100302	0.137132	0.171835	0.204097	0.233629	0.26016	0.283447	0.303271	0.319441	0.331795	0.340201	0.34456
	0.778822	0.632474	0.495494	0.367929	0.249791	0.141051	0.0416459	-0.0485211	-0.12958	-0.201691	-0.265044	-0.319857	-0.366373	-0.40486	-0.435608	-0.458929	-0.475154	-0.484633	-0.487729	-0.484824	-0.47631	-0.462591	-0.444083	-0.421205	-0.394389	-0.364067	-0.330676	-0.294655	-0.256442	-0.216476	-0.175189	-0.13301	-0.0903635	-0.0476627	-0.0053129	0.0362923	0.0767721	0.11576	0.152907	0.18788	0.220366	0.250074	0.276735	0.300102	0.319959	0.336112	0.3484	0.356691	0.360885
	0.76643	0.620843	0.484653	0.357904	0.240604	0.132722	0.034191	-0.0550883	-0.135249	-0.206454	-0.268897	-0.322797	-0.3684	-0.405977	-0.435821	-0.458245	-0.473583	-0.482187	-0.484423	-0.480674	-0.471334	-0.45681	-0.437518	-0.413881	-0.386331	-0.355301	-0.321232	-0.284563	-0.245733	-0.205182	-0.163345	-0.120652	-0.0775259	-0.0343832	0.00837041	0.0503405	0.0911457	0.130419	0.16781	0.202985	0.235632	0.265459	0.292195	0.315596	0.335442	0.351542	0.363734	0.371886	0.375899
	0.757	0.612086	0.476595	0.350568	0.234008	0.126883	0.0291239	-0.0593734	-0.138744	-0.209153	-0.270797	-0.323897	-0.368702	-0.405485	-0.43454	-0.456185	-0.470754	-0.478601	-0.480094	-0.475618	-0.46557	-0.450357	-0.430398	-0.406116	-0.377945	-0.34632	-0.311683	-0.274473	-0.235133	-0.194102	-0.151816	-0.108705	-0.0651959	-0.0217034	0.0213655	0.0636157	0.104665	0.144146	0.181709	0.217019	0.249764	0.27965	0.306409	0.329796	0.34959	0.365602	0.377668	0.385657	0.389472
	0.750466	0.606136	0.471249	0.345846	0.229927	0.123456	0.0263623	-0.0614609	-0.140151	-0.209876	-0.270834	-0.32325	-0.367373	-0.40348	-0.431865	-0.452849	-0.466768	-0.473978	-0.474848	-0.469766	-0.459128	-0.443344	-0.422833	-0.398023	-0.369346	-0.337239	-0.302145	-0.264505	-0.224761	-0.183354	-0.14072	-0.0972921	-0.0534947	-0.00974501	0.0335501	0.075995	0.117207	0.15682	0.194481	0.229858	0.262637	0.292525	0.319254	0.342579	0.36228	0.378167	0.390078	0.397882	0.401481
	0.746766	0.602925	0.468546	0.343667	0.228287	0.122365	0.0258282	-0.0614312	-0.139553	-0.208709	-0.269097	-0.320945	-0.364506	-0.400054	-0.427891	-0.448335	-0.461725	-0.468418	-0.468786	-0.463217	-0.452109	-0.435874	-0.414932	-0.389709	-0.360642	-0.328167	-0.292728	-0.254767	-0.214727	-0.17305	-0.130171	-0.0865251	-0.0425363	0.00137764	0.0448095	0.0873637	0.128658	0.168324	0.206011	0.241386	0.274137	0.303969	0.330616	0.353832	0.373398	0.389125	0.400852	0.408448	0.411816
	0.745839	0.602392	0.468423	0.343966	0.229018	0.123537	0.0274479	-0.0593601	-0.137029	-0.205731	-0.265667	-0.317067	-0.360184	-0.395296	-0.422705	-0.442731	-0.455715	-0.462014	-0.462003	-0.456069	-0.444613	-0.428047	-0.406791	-0.381275	-0.351934	-0.319206	-0.283535	-0.245364	-0.205137	-0.163294	-0.120275	-0.0765099	-0.0324265	0.0115584	0.0550375	0.0976152	0.138909	0.178552	0.216193	0.251499	0.284157	0.313876	0.340388	0.363448	0.38284	0.398372	0.409886	0.417252	0.420375
	0.747632	0.60448	0.470818	0.346679	0.232057	0.126907	0.0311531	-0.0553178	-0.132649	-0.201015	-0.260619	-0.311691	-0.354487	-0.389286	-0.41639	-0.436122	-0.448823	-0.454853	-0.454585	-0.44841	-0.436728	-0.419952	-0.398504	-0.372813	-0.343315	-0.31045	-0.274661	-0.236392	-0.196086	-0.154184	-0.111126	-0.0673437	-0.0232626	0.0206999	0.0641366	0.106652	0.147865	0.187407	0.224929	0.260098	0.292602	0.32215	0.348476	0.371335	0.39051	0.405815	0.417089	0.424204	0.427066
	0.752094	0.609137	0.475679	0.351751	0.237344	0.132414	0.0368812	-0.0493689	-0.126481	-0.194631	-0.254024	-0.304891	-0.347489	-0.382098	-0.409023	-0.428585	-0.441129	-0.447013	-0.446614	-0.440321	-0.428536	-0.411673	-0.390154	-0.364408	-0.334872	-0.301986	-0.266192	-0.227936	-0.18766	-0.145807	-0.102815	-0.0591144	-0.0151325	0.0287141	0.0720188	0.114387	0.155436	0.194801	0.232132	0.267097	0.299385	0.328706	0.354794	0.377406	0.396327	0.41137	0.422377	0.429222	0.43181
	0.759181	0.616316	0.482957	0.359131	0.244829	0.140004	0.044576	-0.0415713	-0.118584	-0.18664	-0.245944	-0.29673	-0.339254	-0.373799	-0.40067	-0.420189	-0.432701	-0.438567	-0.438162	-0.431876	-0.420113	-0.403286	-0.381817	-0.356136	-0.32668	-0.293889	-0.258206	-0.220075	-0.17994	-0.138241	-0.0954174	-0.0519002	-0.00811457	0.0355229	0.0786062	0.120741	0.161547	0.200658	0.237726	0.272421	0.304431	0.333469	0.359268	0.381589	0.400217	0.414967	0.425682	0.432237	0.43454
	0.768855	0.625978	0.492609	0.368774	0.254464	0.14963	0.0541884	-0.0319757	-0.109011	-0.177095	-0.236434	-0.287263	-0.329841	-0.364449	-0.391392	-0.410996	-0.423603	-0.429577	-0.429292	-0.42314	-0.411523	-0.394855	-0.373558	-0.348064	-0.318807	-0.286228	-0.25077	-0.212877	-0.172991	-0.131554	-0.089003	-0.0457689	-0.00227642	0.0410589	0.0838317	0.125649	0.16613	0.204912	0.241647	0.276004	0.307676	0.336376	0.361838	0.383824	0.402122	0.416547	0.426945	0.433193	0.435201
	0.781086	0.638089	0.5046	0.380645	0.266212	0.16125	0.0656769	-0.0206251	-0.0978048	-0.166041	-0.225542	-0.276541	-0.319298	-0.354096	-0.38124	-0.401056	-0.413888	-0.420097	-0.420059	-0.414166	-0.402821	-0.386436	-0.365436	-0.340248	-0.31131	-0.27906	-0.243942	-0.206399	-0.166872	-0.125804	-0.0836285	-0.0407777	0.00232524	0.0452657	0.0876395	0.129054	0.169132	0.207509	0.243839	0.277795	0.309069	0.337376	0.362452	0.384061	0.401993	0.416064	0.426122	0.432047	0.43375
	0.795848	0.652624	0.518905	0.394715	0.280041	0.174834	0.0790081	-0.00755422	-0.0850027	-0.153517	-0.213305	-0.264601	-0.307666	-0.342783	-0.370257	-0.390414	-0.403598	-0.410171	-0.410508	-0.405002	-0.394054	-0.378077	-0.357495	-0.332735	-0.304235	-0.272432	-0.237769	-0.200687	-0.16163	-0.121036	-0.0793398	-0.036972	0.00564541	0.0480989	0.0899856	0.130915	0.170509	0.208407	0.244264	0.277754	0.308571	0.336432	0.361075	0.382266	0.399796	0.413485	0.423182	0.428769	0.43016
	0.813128	0.669566	0.535503	0.410963	0.295931	0.190358	0.0941577	0.00721139	-0.070631	-0.139549	-0.199752	-0.251474	-0.294976	-0.330541	-0.358474	-0.379102	-0.392768	-0.399833	-0.400674	-0.395681	-0.385256	-0.369812	-0.349771	-0.325561	-0.297618	-0.266379	-0.232285	-0.195778	-0.157298	-0.117284	-0.0761706	-0.034385	0.00765137	0.0495264	0.0908387	0.131199	0.170232	0.207577	0.242893	0.275854	0.306157	0.33352	0.357684	0.378417	0.395512	0.408791	0.418107	0.423343	0.424416
	0.832917	0.688905	0.554385	0.429377	0.313869	0.207809	0.111111	0.0236557	-0.0547067	-0.124157	-0.184903	-0.23718	-0.281248	-0.317391	-0.345914	-0.367142	-0.381419	-0.389106	-0.390578	-0.386226	-0.376451	-0.361664	-0.342288	-0.318749	-0.291482	-0.260923	-0.227513	-0.191692	-0.153899	-0.114572	-0.0741421	-0.0330372	0.00832331	0.0495292	0.0901806	0.12989	0.168284	0.205005	0.239711	0.272082	0.301814	0.328629	0.35227	0.372506	0.389135	0.401979	0.410896	0.415769	0.416521
		0.710644	0.57555	0.449958	0.333852	0.227183	0.129862	0.0417728	-0.0372367	-0.107346	-0.168765	-0.221727	-0.266492	-0.303343	-0.332586	-0.354545	-0.369563	-0.378001	-0.380234	-0.37665	-0.36765	-0.353646	-0.335057	-0.312311	-0.285839	-0.256077	-0.223465	-0.188441	-0.151443	-0.112906	-0.0732622	-0.0329359	0.00765493	0.0481018	0.0880069	0.126985	0.164664	0.200689	0.23472	0.266439	0.295546	0.321763	0.344838	0.364542	0.380673	0.39306	0.40156	0.406063	0.40649
		0.734793	0.599008	0.472712	0.355888	0.248485	0.150418	0.0615679	-0.0182166	-0.0891149	-0.151335	-0.205112	-0.250705	-0.288396	-0.318489	-0.34131	-0.3572	-0.366518	-0.369639	-0.366951	-0.358853	-0.345756	-0.328078	-0.306244	-0.280685	-0.251837	-0.220136	-0.18602	-0.149924	-0.112283	-0.073525	-0.0340742	0.00565403	0.0452532	0.0843277	0.122494	0.159384	0.194643	0.227935	0.258943	0.287371	0.312944	0.33541	0.354546	0.370153	0.382061	0.39013	0.394254	0.394358
		0.761374	0.624781	0.49766	0.379995	0.271736	0.172796	0.0830572	0.00236941	-0.0694469	-0.132599	-0.187322	-0.233873	-0.272535	-0.30361	-0.327423	-0.344315	-0.354643	-0.358781	-0.357116	-0.350046	-0.33798	-0.321334	-0.300533	-0.276007	-0.248187	-0.21751	-0.184411	-0.149325	-0.112682	-0.0749101	-0.0364306	0.00234317	0.0410071	0.0791678	0.116445	0.152471	0.186895	0.219385	0.249626	0.277323	0.302205	0.324025	0.34256	0.357615	0.369024	0.376651	0.380391	0.380174
			0.652899	0.524832	0.406204	0.296963	0.197024	0.106269	0.0245493	-0.0483149	-0.11253	-0.168329	-0.21597	-0.255734	-0.287923	-0.312858	-0.330882	-0.342349	-0.347633	-0.347118	-0.341201	-0.330289	-0.314798	-0.29515	-0.271773	-0.245097	-0.215556	-0.183583	-0.149611	-0.114069	-0.077382	-0.0399685	-0.00223976	0.0354026	0.0725678	0.108878	0.143969	0.177493	0.209119	0.238535	0.265452	0.2896	0.310736	0.328639	0.343118	0.354011	0.361185	0.364538	0.364006
			0.683408	0.554273	0.434557	0.324209	0.223144	0.131245	0.0483639	-0.0256782	-0.0910867	-0.148094	-0.196956	-0.237953	-0.271386	-0.297575	-0.31686	-0.329596	-0.336153	-0.336914	-0.332275	-0.322642	-0.308426	-0.29005	-0.267938	-0.24252	-0.214226	-0.183488	-0.150735	-0.116395	-0.0808895	-0.0446354	-0.00804092	0.0284951	0.0645846	0.0998526	0.133938	0.166496	0.197198	0.225738	0.251826	0.275199	0.295614	0.312856	0.326738	0.3371	0.343813	0.34678	0.345938
			0.716363	0.586038	0.46511	0.353529	0.251211	0.15804	0.0738674	-0.00148284	-0.0682156	-0.126562	-0.176776	-0.219138	-0.253945	-0.281519	-0.302195	-0.316327	-0.324285	-0.326449	-0.323212	-0.314979	-0.30216	-0.285174	-0.264443	-0.240395	-0.213458	-0.184061	-0.152631	-0.119592	-0.0853651	-0.0503624	-0.0149899	0.0203565	0.0552918	0.089444	0.122455	0.153984	0.183706	0.211316	0.23653	0.259087	0.278749	0.295305	0.308569	0.318387	0.324634	0.327216	0.326076
				0.620197	0.497933	0.384993	0.281294	0.186721	0.101128	0.0243393	-0.0438484	-0.103664	-0.155362	-0.199219	-0.235532	-0.264619	-0.286816	-0.302473	-0.311958	-0.315649	-0.313939	-0.307228	-0.295925	-0.280445	-0.26121	-0.238644	-0.213173	-0.185223	-0.155218	-0.123579	-0.0907244	-0.0570635	-0.0229991	0.0110762	0.0447805	0.0777452	0.109616	0.140054	0.168739	0.19537	0.219667	0.241371	0.260249	0.276093	0.288723	0.297988	0.303766	0.305969	0.304543
				0.656832	0.533107	0.418682	0.313474	0.217372	0.130229	0.0518713	-0.0179019	-0.0793186	-0.132631	-0.178113	-0.216062	-0.246792	-0.270637	-0.287947	-0.299085	-0.304429	-0.304367	-0.299298	-0.289629	-0.275773	-0.258147	-0.237174	-0.213276	-0.186876	-0.158396	-0.128255	-0.0968655	-0.0646351	-0.0319631	0.00076131	0.0331598	0.0648671	0.0955324	0.124821	0.152417	0.178021	0.201359	0.222175	0.240241	0.255352	0.267333	0.276037	0.281347	0.283178	0.281482
					0.570731	0.454694	0.347851	0.25009	0.161267	0.0812114	0.00972244	-0.0534254	-0.108482	-0.15572	-0.195434	-0.227936	-0.253557	-0.272645	-0.285562	-0.292681	-0.29439	-0.291083	-0.283166	-0.271047	-0.255143	-0.235871	-0.213652	-0.188906	-0.162051	-0.133501	-0.103668	-0.0729554	-0.0417581	-0.0104623	0.0205574	0.0509396	0.0803374	0.10842	0.134875	0.159408	0.181747	0.201644	0.218871	0.233231	0.244551	0.25269	0.257534	0.259005	0.257057
					0.610919	0.493143	0.384537	0.284989	0.194358	0.112474	0.0391394	-0.0258694	-0.0828002	-0.131923	-0.173531	-0.207932	-0.235457	-0.256449	-0.271268	-0.280285	-0.283885	-0.282459	-0.276409	-0.266141	-0.252069	-0.234606	-0.214171	-0.191179	-0.166045	-0.139181	-0.110994	-0.0818834	-0.0522413	-0.0224498	0.00712058	0.0361123	0.0641823	0.0910043	0.116269	0.139689	0.160994	0.179941	0.196307	0.209899	0.22055	0.228121	0.232506	0.233631	0.231454
						0.534158	0.423661	0.322199	0.229631	0.14579	0.0704805	0.00348161	-0.0554523	-0.106589	-0.150217	-0.186646	-0.216199	-0.23922	-0.256064	-0.267101	-0.27271	-0.273282	-0.269214	-0.260909	-0.248778	-0.23323	-0.214681	-0.193542	-0.170225	-0.145139	-0.118684	-0.091259	-0.0632504	-0.0350365	-0.00698382	0.0205542	0.0472391	0.0727485	0.0967782	0.119044	0.139282	0.157251	0.172737	0.185548	0.195523	0.202529	0.206464	0.207259	0.204878
						0.577886	0.465372	0.361866	0.267233	0.181307	0.103895	0.0347771	-0.026288	-0.0795658	-0.125342	-0.163923	-0.19563	-0.220803	-0.239794	-0.25297	-0.260707	-0.263391	-0.261418	-0.255187	-0.245103	-0.231575	-0.215013	-0.195825	-0.174418	-0.151197	-0.126561	-0.100902	-0.0746025	-0.0480373	-0.0215683	0.00445553	0.0297001	0.0538477	0.0765987	0.0976734	0.116813	0.133782	0.148369	0.16039	0.169687	0.176132	0.17963	0.180115	0.177559
							0.509831	0.404156	0.307331	0.219192	0.139548	0.0681848	0.00486148	-0.0506839	-0.0987343	-0.139592	-0.173576	-0.201023	-0.222281	-0.237714	-0.247695	-0.252606	-0.252838	-0.248789	-0.240859	-0.229453	-0.214976	-0.197833	-0.178429	-0.157161	-0.134426	-0.110611	-0.0860942	-0.0612463	-0.0364243	-0.0119726	0.0117793	0.0345187	0.0559507	0.0758004	0.0938142	0.109762	0.123437	0.13466	0.143279	0.149172	0.152248	0.152449	0.149749
								0.449251	0.350107	0.259628	0.177627	0.103891	0.0381835	-0.0197547	-0.0702034	-0.113461	-0.149845	-0.179685	-0.203329	-0.221136	-0.233475	-0.240725	-0.243273	-0.241512	-0.235839	-0.226655	-0.21436	-0.199356	-0.182042	-0.162813	-0.142059	-0.120163	-0.0975006	-0.0744357	-0.0513214	-0.0284971	-0.0062872	0.0150003	0.0350758	0.0536695	0.0705331	0.0854412	0.0981934	0.108616	0.116561	0.121914	0.124588	0.124531	0.121724
								0.497353	0.395764	0.30282	0.218335	0.142102	0.0738851	0.01343	-0.0395399	-0.0853199	-0.124223	-0.156576	-0.182723	-0.203019	-0.217829	-0.227528	-0.232499	-0.23313	-0.229816	-0.222951	-0.212933	-0.200158	-0.185021	-0.167912	-0.149217	-0.129315	-0.108574	-0.0873559	-0.0660071	-0.0448623	-0.024241	-0.00444584	0.0142389	0.0315487	0.0472407	0.0610953	0.0729173	0.0825384	0.0898181	0.0946454	0.0969408	0.0966576	0.0937837
									0.444523	0.348989	0.261897	0.183042	0.112193	0.0490988	-0.00651391	-0.0549363	-0.0964771	-0.131461	-0.160226	-0.183123	-0.200515	-0.212771	-0.22027	-0.223397	-0.22254	-0.21809	-0.210441	-0.199983	-0.187107	-0.172199	-0.155638	-0.137799	-0.119046	-0.0997342	-0.0802057	-0.0607898	-0.0418004	-0.0235349	-0.00627198	0.00972943	0.0242321	0.0370221	0.0479103	0.0567341	0.0633589	0.0676799	0.0696237	0.0691498	0.0662524
										0.39838	0.308558	0.226959	0.153356	0.0875008	0.0291255	-0.0220578	-0.0663537	-0.104083	-0.135579	-0.161189	-0.18127	-0.196189	-0.20632	-0.212042	-0.213739	-0.211798	-0.206607	-0.198552	-0.188019	-0.175387	-0.161033	-0.145325	-0.128623	-0.111274	-0.0936181	-0.075977	-0.0586598	-0.0419579	-0.0261445	-0.0114726	0.00182646	0.0135446	0.0234989	0.0315327	0.0375177	0.0413553	0.0429786	0.0423533	0.0394802
											0.358583	0.274118	0.197641	0.128907	0.0676507	0.01359	-0.0335762	-0.0741636	-0.108502	-0.136934	-0.159812	-0.177497	-0.19036	-0.198775	-0.20312	-0.203778	-0.201132	-0.195563	-0.18745	-0.17717	-0.165093	-0.15158	-0.136987	-0.121657	-0.105921	-0.0900975	-0.0744891	-0.0593815	-0.0450417	-0.0317168	-0.0196321	-0.00898925	3.47807e-05	0.00728985	0.012654	0.0160353	0.0173731	0.0166399	0.0138433
												0.32481	0.24534	0.173609	0.109356	0.0523035	0.00215424	-0.0414027	-0.0786924	-0.110052	-0.135831	-0.156384	-0.172077	-0.183279	-0.190365	-0.19371	-0.193693	-0.190689	-0.185073	-0.177216	-0.16748	-0.156225	-0.143797	-0.130536	-0.116766	-0.1028	-0.0889334	-0.075447	-0.0626014	-0.0506373	-0.0397737	-0.0302059	-0.0221044	-0.0156128	-0.0108464	-0.00789046	-0.0067988	-0.00759199	-0.0102558
													0.296767	0.221923	0.15456	0.0944022	0.0411591	-0.00547604	-0.0458236	-0.0802161	-0.108996	-0.132516	-0.151135	-0.165217	-0.175132	-0.181249	-0.183942	-0.183581	-0.180534	-0.175167	-0.167837	-0.158897	-0.148688	-0.137542	-0.12578	-0.113706	-0.101612	-0.08977	-0.0784353	-0.0678419	-0.0582023	-0.0497054	-0.0425147	-0.0367672	-0.0325712	-0.0300052	-0.029116	-0.0299171	-0.0323869
														0.274188	0.203602	0.140229	0.0837837	0.033964	-0.00954551	-0.047072	-0.0789532	-0.105536	-0.127173	-0.144225	-0.157054	-0.166026	-0.171507	-0.173862	-0.173454	-0.170641	-0.165777	-0.159206	-0.151266	-0.14228	-0.132563	-0.122414	-0.112118	-0.10194	-0.0921286	-0.082912	-0.0744954	-0.0670608	-0.060765	-0.0557379	-0.0520807	-0.0498649	-0.04913	-0.0498821	-0.0520925
															0.256847	0.190151	0.130398	0.0772894	0.0305166	-0.0102429	-0.0453211	-0.0750593	-0.0998054	-0.119913	-0.135739	-0.147645	-0.155989	-0.161131	-0.163427	-0.163231	-0.160889	-0.156739	-0.151112	-0.144326	-0.136689	-0.128494	-0.120017	-0.111518	-0.10324	-0.0954015	-0.0882026	-0.0818177	-0.0763965	-0.0720617	-0.0689074	-0.0669974	-0.0663639	-0.0670057	-0.0688862
																0.24456	0.181395	0.124897	0.0747624	0.0306739	-0.0076947	-0.0406787	-0.0686203	-0.0918673	-0.110771	-0.125685	-0.136964	-0.14496	-0.150024	-0.152502	-0.152734	-0.151053	-0.147781	-0.143232	-0.137705	-0.131487	-0.124848	-0.11804	-0.111299	-0.104837	-0.0988457	-0.0934935	-0.0889222	-0.0852471	-0.0825549	-0.0809018	-0.0803122	-0.0807773	-0.0822527
																		0.177211	0.123618	0.0761068	0.0343576	-0.00195934	-0.0331803	-0.0596468	-0.0817041	-0.0996995	-0.113981	-0.124895	-0.132785	-0.137992	-0.140847	-0.141678	-0.1408	-0.13852	-0.13513	-0.130909	-0.126121	-0.121012	-0.115808	-0.110715	-0.105918	-0.101577	-0.0978261	-0.0947735	-0.0924979	-0.0910478	-0.0904399	-0.090657	-0.091647
																			0.177534	0.126511	0.0812939	0.0415601	0.00697933	-0.0227835	-0.0480674	-0.069213	-0.0865618	-0.100454	-0.111226	-0.119211	-0.124735	-0.128118	-0.129668	-0.129685	-0.128454	-0.126247	-0.123319	-0.119911	-0.11624	-0.112505	-0.108883	-0.105527	-0.102563	-0.100091	-0.0981814	-0.0968756	-0.0961817	-0.0960746	-0.0964938
																					0.133599	0.0903682	0.0523506	0.0192181	-0.00936167	-0.0337228	-0.0541997	-0.0711257	-0.0848307	-0.0956407	-0.103875	-0.109845	-0.113853	-0.116191	-0.117137	-0.116955	-0.115894	-0.114184	-0.112038	-0.109645	-0.107176	-0.104773	-0.102557	-0.100618	-0.0990197	-0.0977944	-0.0969421	-0.0964292	-0.0961869
																							0.103454	0.0668819	0.0349405	0.00730246	-0.0163597	-0.036372	-0.0530576	-0.0667349	-0.077716	-0.0863052	-0.0927974	-0.0974762	-0.100613	-0.102463	-0.103268	-0.103251	-0.102616	-0.101545	-0.100199	-0.0987141	-0.0972014	-0.095744	-0.0943965	-0.0931826	-0.092094	-0.0910885	-0.0900885
																									0.0853956	0.0544231	0.0275227	0.00437562	-0.0153338	-0.0319166	-0.0456774	-0.0569128	-0.0659101	-0.0729451	-0.0782809	-0.0821663	-0.0848338	-0.0864984	-0.0873558	-0.0875806	-0.0873251	-0.0867172	-0.0858593	-0.0848262	-0.0836636	-0.0823867	-0.0809785	-0.079388	-0.0775287
																												0.0517157	0.0289433	0.00942117	-0.00714765	-0.021052	-0.0325712	-0.041973	-0.0495127	-0.0554307	-0.0599515	-0.0632817	-0.0656087	-0.0670987	-0.0678954	-0.0681183	-0.0678609	-0.0671893	-0.0661406	-0.064721	-0.0629045	-0.060631	-0.0578049
																															0.0385155	0.0219241	0.00787097	-0.00390371	-0.0136467	-0.0215903	-0.0279504	-0.0329252	-0.0366935	-0.0394128	-0.0412183	-0.0422203	-0.0425038	-0.0421259	-0.0411144	-0.0394666	-0.0371473	-0.0340871
[truncated: 29 more columns]

## Sheet: intensity_1
106602	106649	107137	108230	109015	111104	111650	111636	111725	113431	113431	114410	116879	117005	117224	119033	119689	119744	120811	121886	122725	123034	123902	126170	126769	129649	130154	132520	133635	133771	133617	133617	133617	133617	133617	134859	134859	134859	134859	135737	134164	133661	133661	133661	133661	133492	132796	131390	131390	130865
106602	107137	108230	108757	109964	111409	112222	111650	111979	113444	113740	114410	116961	117224	117729	119235	119744	120811	121570	122362	123034	123740	125324	126170	127866	130069	131304	133046	133771	133948	133771	134233	134233	134568	134859	135653	135653	135653	135653	135862	134164	133661	133661	133661	133661	133492	132851	132324	132324	130873
107769	108689	108804	109125	111104	112514	113444	113444	113658	114355	115866	116879	117311	118966	119525	120932	121563	122396	122725	123096	124181	125262	125958	128569	130154	132520	133533	133946	134446	134594	134594	135051	135977	136182	136182	137034	137272	137274	137239	137239	136657	135737	135111	135111	134164	133949	133933	133712	133712	133043
108757	109432	109761	110899	112304	113444	113788	113788	114523	115866	116540	117311	118965	119319	120932	121570	122396	122854	124098	124465	125329	125958	127866	130154	132520	133533	133948	134566	135984	136816	136233	136233	136611	137459	137274	137501	137720	137807	137501	137502	137392	136760	135862	135709	135451	135451	135111	134201	134201	134122
109693	109928	110149	111667	112611	114007	114563	114563	115442	116238	116961	118653	119235	120193	121570	122371	123072	124159	125048	125504	125958	127421	128569	131603	132920	133806	134594	135984	137195	137762	137844	137971	138289	138293	138235	138049	138235	139191	138037	137932	137861	137392	136760	136531	135983	135983	135808	135451	135093	134599
110073	110149	110441	112350	113658	114563	115442	115719	116238	117757	118620	118966	119653	120940	121936	123063	124465	125067	125504	125959	127336	127952	130993	132914	133533	134652	136692	137289	138113	138407	138407	138407	138897	139191	139191	139191	139929	139953	139222	138971	138736	137830	137392	137502	136818	136564	136292	135983	135970	135575
110262	110933	111770	112390	114352	115246	116238	116419	117383	118338	118923	119448	120478	121936	122764	124159	125067	125693	126887	127336	127952	128969	131753	133043	134168	136096	137841	137971	139144	139183	139144	139183	139340	139982	140183	140265	140339	140265	139953	139812	139560	137929	137796	137830	137237	137071	136765	136471	136293	136271
111015	112255	112350	112611	114563	116103	116717	117094	117915	118819	119319	120193	120940	122602	123072	124981	125522	127336	127457	127850	129577	130457	132920	134144	134939	137289	138579	139186	139919	139908	139528	139803	140339	140513	140513	140571	140571	140571	140476	140099	139964	138971	138590	138701	137929	138020	137923	136765	136602	136385
111897	112706	113002	114006	115851	116741	117616	117686	118819	119653	120193	120777	121894	122996	124765	125346	126211	127664	127850	128969	129918	130993	133043	134902	137197	137841	139186	140334	141349	141844	141349	141350	141350	141595	141338	141595	141338	141338	140963	140591	140099	139387	138971	138971	138480	138435	138114	137736	137568	137367
112706	113172	113789	114919	116419	117094	118084	118436	119003	120372	120478	121774	122764	124177	125308	126211	127664	128146	128969	129840	130993	131865	134698	135149	137525	139027	140118	141349	142074	142229	142217	142305	142305	142305	141866	141866	141755	141752	141480	141096	140621	139593	139387	139398	138701	138480	138435	138114	138114	137568
113680	114135	114439	115640	116883	117598	118231	118613	119790	120777	121141	122664	123969	124765	125807	127664	128146	129144	129640	130667	131582	132024	134919	136873	137525	139163	140334	141844	142594	142764	142691	142691	142458	142458	142385	142385	142385	142699	141861	141532	141371	140099	139560	139398	138964	138480	138470	138280	138280	138020
114263	114674	115309	116103	117149	117686	119003	119660	120746	121141	122187	123176	124765	125522	126930	127938	128527	129577	130265	131239	132024	134059	134955	137197	138250	139627	141003	142151	143006	143248	143101	143248	142813	142813	142386	142385	142176	142779	142176	141861	141861	140591	139570	139398	139240	139240	138960	138435	138303	138178
114947	115309	115640	117149	117616	119660	120140	120517	121141	122672	123176	124743	125807	126566	127938	128527	129375	130197	131121	131908	133495	134197	136188	137495	139027	139973	141700	142764	143315	143936	143338	143510	143397	143397	142813	142385	142385	143006	142523	142146	142146	140863	139768	139593	139398	139461	139351	138585	138585	138178
115309	115338	115933	117299	118949	120181	121085	121511	122187	122914	123969	125807	126558	127546	128630	129576	130070	131121	131908	133309	133971	134955	136601	138466	139718	140118	141700	143315	143955	144161	143936	143936	143772	143772	143338	143085	142779	143039	142523	142146	142146	141156	140353	140130	139593	139927	139721	139103	138912	138280
115338	115379	117083	117552	119660	120517	121511	122107	122678	123427	124356	126468	126639	128527	129144	129861	130724	131548	132411	133534	134197	135432	136873	139025	139805	141003	142764	143315	144161	144261	143970	143970	143397	143397	143338	143085	142814	142847	142176	142140	142140	141187	140372	140353	140071	140071	139992	139462	139283	138280
115583	116097	117199	119601	120315	121511	122273	122672	123389	124192	125883	126566	127546	128960	129749	130384	131259	132237	133309	134130	135173	135769	138466	139781	140775	142383	143766	143876	144261	144404	144261	144367	143734	143734	143338	143322	143119	143035	142165	142137	141769	141187	140372	140372	140174	140174	140071	139992	139505	138900
116433	117083	117948	120160	121232	122078	122678	123389	124083	124692	126270	127198	128596	129735	130384	131259	131835	132979	133652	134911	135180	136188	138680	139805	142012	143024	143661	143852	144227	144261	144161	144367	143386	143385	143338	143322	143322	143035	142165	142137	141769	141256	140372	140372	140008	140071	140008	139857	139505	138814
116971	117199	118761	120315	121708	122502	123156	123778	124400	125485	126492	127774	129684	130173	130971	131490	132591	133534	134180	135173	135262	136325	139157	139806	142325	143243	143760	143851	144227	144227	143712	143182	143182	143182	143120	143120	143385	143035	142165	141930	141769	141277	140327	140327	140008	140037	139992	139462	139462	138900
117222	117885	119428	120927	122065	122934	123778	124298	124961	125871	127198	128596	129995	130486	131276	131999	132979	134180	134979	135180	135567	136325	139489	141986	142383	143243	143760	143852	144261	144227	143712	143172	143120	143120	142820	142820	143322	142947	142101	141867	141434	141185	140046	139964	139813	139857	139444	139250	139201	138900
117948	118248	120220	121795	122502	123778	124577	124961	125552	126323	128027	129995	130486	131276	131999	132877	133650	134979	135175	135769	136325	137742	139724	141986	142670	143661	143851	144028	144271	144227	143596	143172	142820	142820	142557	142652	142947	142701	141867	141603	141411	141080	139444	139265	139265	139265	139201	139095	138947	138683
118407	118722	120220	122054	123156	124246	125014	125646	126195	127339	128528	130173	130971	131402	132185	132984	134126	134979	135196	135917	136339	137742	139724	141986	142887	143662	143851	144321	144321	144111	143550	143182	142652	142594	142479	142523	142652	142150	141867	141603	141434	140716	139246	139095	138846	138610	138610	138610	138610	138367
118722	119862	120409	122468	123778	124475	125921	126157	127268	128027	129684	130423	131210	132575	133201	133644	134865	135359	135930	136325	137626	138116	140018	141980	142988	143818	144271	144742	144742	144525	143712	143208	142652	142594	142422	142422	142332	141890	141434	141405	141303	140682	139214	139095	138459	138459	138610	138947	138920	138402
120004	120004	121422	122934	124246	125646	126799	127280	127488	128455	129995	131063	131677	132916	133632	134358	135359	136038	136947	137407	137833	139253	141307	141997	143177	144111	144525	144976	145207	144742	144271	143811	143324	143200	142479	142422	142270	141890	141087	141303	141303	140716	139246	139214	139099	139095	139201	139095	138920	138084
120343	120409	122468	123834	124935	126157	127488	127597	128190	128945	130423	131650	132916	133561	133699	134789	135930	137005	137407	137726	138221	139653	141352	143126	143818	144548	144819	145643	145666	144893	144527	144193	143550	143490	142963	142652	142332	142084	141620	141603	141563	141021	140015	139573	139419	139419	139419	139268	139198	138376
121422	121601	122804	124212	125921	127339	128190	128190	128880	129037	131315	132288	133561	133644	133993	135377	136947	137672	137820	138221	139649	140027	141570	143177	144548	145394	145394	145643	145666	145143	144693	144314	144081	143530	143237	143181	142332	142097	141678	141563	141405	141021	140243	140207	140147	140147	140015	139679	139381	138651
122052	122688	123005	124935	127015	128007	128732	128938	129298	130472	131949	133561	133652	134319	135377	136859	137709	138143	138377	139653	140514	141100	141853	143393	144694	146019	146019	145835	145962	145643	144757	144459	144193	144012	143545	143502	143288	142442	141882	141620	141405	141021	140501	140617	140617	140617	140417	139846	139805	139268
122297	122804	124188	125479	127350	128455	128938	129298	130183	131379	133004	133572	134131	134789	136313	136859	137830	138516	139649	140027	140782	141623	143205	144691	145530	146176	146019	146019	146032	145643	144527	144193	143576	143576	143370	143181	143004	142270	142070	141653	141563	141021	140222	140222	140617	140617	140417	139923	139894	139433
122804	123005	124738	126412	128224	129266	129379	130176	130571	132288	133364	134067	134914	136273	136510	137354	138143	139269	139877	140549	141623	142029	143654	144694	145530	146176	146019	146186	146186	145377	144495	143832	143555	143530	143177	143004	142669	142310	141888	141241	141143	140230	140015	140015	140037	140037	140015	139805	139805	139344
123010	123573	124748	126985	128732	129379	130176	130472	131204	132813	133796	134676	135925	136313	136529	137709	138759	139613	140034	140782	141623	142029	143658	145182	145931	146248	146039	146319	146287	145702	144459	143666	143530	143203	142895	142669	142267	142070	141496	141143	140937	140230	139900	139900	139750	139750	139679	139433	139433	139342
123573	123702	124769	126985	128830	130076	130382	130631	131469	132813	134047	134914	135809	136313	136672	137709	138814	139441	140038	140921	141712	142029	143658	144777	146019	146219	146047	146319	146287	145787	144275	143576	143203	142945	142310	142091	142078	141903	141297	140937	140595	140098	139577	139616	139533	139514	139433	139353	139353	139342
123491	123573	125140	126752	128830	129589	130297	130382	131469	132745	134047	134773	135464	136027	136672	137560	138814	139037	139613	140038	141462	142029	143498	144635	145568	145931	145904	145904	145787	145287	144201	143316	142895	142297	142078	141998	141507	141297	140937	140358	140230	139908	139299	139343	138571	139164	139342	139273	139273	139273
123010	123491	125140	126752	128937	129639	130297	130376	131204	132465	133530	134753	135429	135809	136672	137786	138814	139014	139441	140034	140737	141723	143348	143673	144770	145182	145574	145635	145305	144786	144076	142945	142669	142133	141752	141509	141349	141156	140358	140098	139980	139343	138869	139299	138319	138477	139206	139164	139164	139206
123010	123491	124966	126190	128328	129589	130297	130376	131204	132574	133530	134371	134839	135448	136672	137786	138683	138814	139037	139755	140200	140737	142465	143348	144260	144777	144912	144912	144786	144085	142988	142553	142133	141544	141344	141297	140467	140142	139506	139594	139506	138973	138319	138477	138297	138297	138571	138571	138393	138730
122905	123491	125403	126190	128328	129313	130076	130376	131098	132529	133704	134371	134788	135429	136297	137786	138683	138758	138814	139461	140105	140474	142156	142556	143399	143673	144085	144085	143918	142988	142593	141949	141507	141258	140467	140113	139697	139403	139002	139002	138973	137904	137598	137729	137729	137729	138255	138255	137919	137684
123642	124326	125545	126438	128661	129390	130281	130641	131605	132574	133704	134429	135429	135948	136713	138044	138683	138900	139014	139755	140347	140737	142156	142465	143404	143532	143532	143452	143348	142909	141949	141685	141258	140397	140019	139697	139403	139002	138546	138546	138443	137859	137210	137351	137351	137210	137653	137558	137558	137538
124326	124805	125553	127738	128530	129313	130250	130695	132197	132574	133704	134788	135456	136074	137077	138045	138697	138900	139461	140092	140714	140904	142362	142465	143399	143532	143452	143206	142909	142361	141685	141344	140397	139970	139519	139352	139154	138546	138067	138298	138298	137548	137081	137081	136815	136392	137133	136402	136402	136402
124326	124966	125979	127738	128661	129313	130281	130968	132325	132651	134413	134788	135456	136074	137281	138045	138758	138902	139171	139778	140294	140474	141916	142392	142753	142765	143206	142765	142674	142064	141544	140715	140023	139844	139440	139352	139072	138341	137910	137939	137885	137209	136392	136728	136387	136123	136392	136208	136208	136197
124326	125201	126152	127761	128706	129557	130695	131605	132277	132571	134509	135432	135786	136074	137388	138461	139155	139320	139536	139953	140441	140904	142156	142465	142976	143146	142874	142851	142747	142307	141487	140715	140023	139970	139697	139601	139154	138741	137996	138126	138126	137276	136387	136728	136269	136208	136335	136278	136278	136208
124289	124326	126152	127761	128833	129981	130945	131617	132277	133228	134518	135471	136074	136500	137290	138045	139171	139495	139778	139821	140441	140904	142086	142753	143251	143404	143146	142874	142851	142512	141878	141017	140474	140285	140023	140023	139352	138948	138126	138411	138403	137822	137295	137426	137192	137032	137032	137032	137032	136716
124033	124135	125979	127674	128530	129893	130945	131640	132277	133121	134494	135397	135551	135786	137290	138029	139171	139320	139171	139729	140062	140136	141916	142086	142874	143146	142874	142765	142747	142451	141470	141017	140474	140023	139970	139970	139568	139024	138333	138411	138403	137822	137295	137606	137039	137039	137039	137039	137039	137052
123812	124033	124985	127093	128201	130109	130968	131745	132277	133173	134413	134518	135459	135551	136949	137388	138911	139171	138911	139337	139729	140062	141065	141980	142753	142765	142765	142543	142543	141938	140961	140464	140097	140023	140023	140023	139568	138948	138203	138107	138107	137822	137276	137375	137039	137039	137039	137039	137039	137032
123812	123893	124809	126606	128168	130076	131005	132067	132779	133679	133914	134518	135459	135551	136831	137273	138195	138911	138600	139155	139779	140062	141380	141980	142449	142610	142543	142539	142451	141257	140776	140373	140097	139916	139916	139916	139281	139024	138773	138203	138203	137822	137295	137375	137039	137032	137032	137032	137032	137053
123893	124020	124875	126606	128201	130276	131168	132313	133121	133684	133914	134518	135551	135872	136949	137273	137837	137903	138218	138911	139612	139821	140936	141714	141980	141981	141981	142449	141664	141017	140373	140171	140097	139916	139568	139568	139281	139024	138773	138391	138391	138059	137822	137730	137480	137375	137221	137053	137053	137115
124020	124615	124985	126606	128242	130462	131346	132404	133121	133855	133914	134494	135551	136080	136831	137273	137889	137903	137903	138596	139114	139612	140298	141380	141664	141664	141664	141664	141426	140883	140171	140097	139710	139568	139281	139281	139189	139008	138677	138307	138391	138059	137844	137730	137375	137375	137633	137221	137178	137221
124020	124760	125717	127840	128603	130462	131168	132404	133250	133870	133997	134897	135872	136144	136954	137277	138100	138195	138364	138737	139114	139612	140298	141380	141630	141630	141664	141780	141630	141356	140366	140171	140097	140097	139916	139916	139879	139189	139008	138777	139008	138302	138073	137917	137804	137917	137941	137823	137941	137941
124774	125041	125941	128053	129061	130386	131153	132313	132881	133870	134332	135566	136080	136408	137144	137837	138721	138737	138632	139011	139498	139669	140298	141436	141714	141876	142361	142361	142087	142083	141780	140776	140418	140606	140606	140702	140606	140345	139799	139238	139238	138740	138680	138740	138043	138073	138073	137993	137993	138229
125041	125318	125941	128069	129061	130386	130972	131947	132881	133870	134632	135866	136408	136489	137277	138100	138948	139026	139209	139348	139669	140073	141003	141623	142081	142613	142834	142834	142903	142653	142087	142022	141526	141101	141039	141101	141101	140995	140721	139934	139799	139185	138762	138895	138556	138556	138735	138635	138469	138544
124976	125318	125941	128069	129061	130386	130763	131572	132784	133870	134710	135689	136144	136263	137575	138632	138985	139209	139348	139669	140017	140214	141172	141876	143195	143247	143786	144053	144119	144006	143081	142361	142361	142361	142022	141529	141529	141529	141173	140910	140677	139533	139238	139388	138895	138735	138895	138889	138889	138735
124976	125318	126403	128069	128523	129710	130626	131572	132255	133911	134710	135645	136203	136436	137963	138632	139179	139337	139584	139873	140064	141172	141741	143195	143786	144053	144747	144881	144811	144600	144299	144058	143789	143483	143193	142533	142533	142140	141529	141173	141054	139934	139906	139916	139670	139234	139563	139476	139234	139039
124819	125041	126299	127808	128509	129694	130613	131606	132255	133572	134710	135554	136203	136486	137963	138948	139337	139442	139873	140674	141172	141623	143512	143951	144673	145154	145807	145898	145581	145119	144658	144463	144396	144058	143684	143624	143146	142943	142140	141529	141173	140789	140677	140867	140448	140438	140275	140060	139868	139564
124650	124976	126299	128145	128509	129710	130613	131733	132255	133499	134575	135211	135850	136436	138021	139096	139440	139769	140156	141132	141623	142689	143951	144673	145154	145941	146168	146585	146335	145898	145119	145005	144488	144488	144372	144058	143483	143146	142694	142228	142002	141148	141054	141148	140610	140610	140843	140536	140275	140275
124523	124749	126299	127948	128339	129589	130613	131733	132209	133449	134307	134884	135611	136263	137963	138661	139440	139798	140674	141249	142018	142907	144530	144741	145484	146152	146335	146644	146571	146123	145561	145534	145050	145005	144396	143894	143600	143146	142694	142648	142140	141114	140919	141114	140610	140610	140843	140610	140610	140449
123876	124650	126387	128145	128709	129902	130630	131719	131940	133271	133507	134557	135476	136061	137403	138664	139440	139873	140845	141290	142271	143060	144489	144881	145314	146068	146749	146841	146749	146571	146123	145766	145456	145128	144488	144457	143736	143146	142796	142796	142648	141449	141054	141365	140843	140843	140846	140649	140649	140514
124589	124749	126299	127676	128709	129589	130578	131350	132209	133184	133449	134138	134884	135964	137382	138653	139167	140288	140845	141685	142271	143060	144489	144881	145739	145963	146152	146571	146608	146503	146163	145812	145742	145456	144969	144457	143864	143401	142840	142975	142796	142209	141810	141924	141526	141429	141767	140851	140851	140729
124589	125164	126207	127331	128709	129453	130389	131150	131849	132386	133213	133622	134307	135211	136833	138072	139028	140081	140798	141107	142116	142980	144178	144881	145884	146068	146367	146608	146629	146503	146163	145991	145766	145742	144975	144457	143600	143359	143013	143021	142796	142537	142209	142209	141924	141526	141810	141185	141185	140729
124571	125055	126060	127331	127948	129401	129590	130630	131849	132386	133017	133525	134101	135010	136061	137629	138664	139240	140583	140798	141685	142907	144100	144881	145739	145965	146152	146333	146629	146450	146004	145812	145766	145742	145355	144885	143864	143465	143402	143041	143013	142504	142447	142447	142343	142446	142446	141868	141464	141185
124589	125055	126060	126800	127632	129223	129590	130578	131127	132035	132852	133213	133965	134880	135797	137629	138664	139269	140451	140786	141685	142954	143798	144836	145368	145900	146333	146608	146947	146947	146503	146414	145991	145812	145399	144969	144590	144227	143683	143462	143041	142725	142537	142518	142518	142628	142845	142518	142446	142092
124589	125055	125794	126349	127331	128932	129453	129855	130797	131760	132850	133152	133700	134807	135743	137629	138674	139227	140405	140643	141107	142188	143638	145067	145884	145992	146367	146666	147246	146909	146517	146450	146272	146060	145765	145089	144590	144426	144315	144076	144076	142837	142537	142537	142725	142870	143140	142884	142884	142245
124305	124936	125409	126060	127309	128606	129453	129855	130797	131743	132287	133017	133525	134101	135743	137411	138704	139269	140405	140590	140929	141885	143432	145067	145965	146203	146367	146909	147374	147246	146909	146854	146641	146272	146253	145765	144862	144444	144331	144076	144076	142837	142537	142537	142628	142859	142884	142859	142610	142245
124026	124521	124589	125409	127047	128216	128606	129487	130666	131398	131788	132852	133238	134062	135743	137086	137985	139227	140153	140424	140643	141717	143164	144943	145321	146029	146347	146909	147374	147090	146854	146854	146576	146253	146074	145307	145307	144882	144535	144535	144361	143064	142725	142725	142725	142884	143326	142884	142884	142338
122376	124265	124305	124774	125950	127047	128210	128606	129669	130756	131457	131788	133089	133620	134969	136321	137411	138704	139269	140017	140590	141716	143009	144093	145321	146006	146347	146909	147332	146909	146854	146576	146752	146253	146074	144882	144882	144444	144361	144315	144227	143064	142837	142837	142725	142870	143323	142870	142884	142368
122250	122376	124030	124299	124936	125978	126841	127905	128367	128772	129882	131587	132282	133238	134343	135871	136834	137985	139161	139438	140424	140618	143009	144093	145321	145862	146203	146517	147090	146576	146517	146517	146576	146074	146074	145307	145307	144616	144444	144347	144141	143551	143064	142925	142192	142870	143004	142468	142468	142368
121765	122187	122314	124030	124683	125395	125978	126722	127450	128456	128817	129972	131587	132282	133620	135367	136574	136834	137372	139211	140017	140618	143021	143876	145321	145825	146088	146449	147099	146454	146449	146172	146266	146154	146154	145420	145461	144616	144448	144361	144189	143572	143282	143064	142823	142823	143004	142285	142285	142285
121608	121917	122187	123497	124265	124831	125394	125978	126722	127450	128367	128817	130154	131788	133004	134343	135627	136321	136731	137686	139211	140434	142737	143778	145125	145735	146106	146364	146571	146197	146083	145455	145778	145455	145420	145420	145461	144677	144616	144535	144361	143753	143465	143293	142925	142936	143282	142368	142297	142297
120276	121608	121858	122026	123497	124683	125025	125394	126013	126722	127450	128400	128817	130371	132284	133346	134935	135385	136132	136731	138028	139322	142216	143597	144317	145452	145862	146106	146197	145808	145455	144870	144874	144874	144975	144975	144975	144373	144347	144347	144189	143753	143465	143293	142925	142823	142936	142192	141933	141597
120269	121072	121246	121246	122734	123805	124207	125025	125394	126190	126717	127908	128507	129625	131371	132928	133823	134935	135385	136132	136847	138401	140985	143021	143778	144590	145268	145966	146083	145455	144773	144870	144870	144874	144975	144975	144679	144252	144252	144252	144185	143572	143511	143351	142860	142823	142860	141925	141807	141597
119199	119753	119781	121072	122187	123044	123279	123805	124831	125025	125899	126190	128103	128656	129758	131600	133004	133823	134536	135486	136132	137372	139859	141196	143021	143778	144399	145268	145268	144626	144318	144471	144471	144471	144471	144252	144028	144028	144028	144151	143752	143172	143282	143333	142842	142618	142841	141818	141807	141597
118895	119341	119691	119781	121932	122751	123027	123159	123386	124245	125009	125608	126353	128292	129338	131032	132918	133019	133831	134536	135486	136575	138927	140855	141990	143253	144065	144626	144850	144626	144241	144241	144152	144015	144015	144152	144028	144151	144151	144185	144151	143405	143511	143545	143058	142860	142841	141925	141818	141716
117948	118753	118856	119207	121246	122026	122585	122734	123027	123279	124078	124946	125517	126353	128292	129392	131600	132918	133800	134198	135174	136558	138927	140114	141155	142530	143661	144317	144593	144375	144241	144241	144152	144011	143943	144015	143943	143779	144028	144040	144040	143537	143537	143545	142860	142860	142841	142263	141958	141799
116947	117993	118218	119207	119775	121247	121932	122283	122585	122585	123027	124078	124946	125370	126805	128364	129758	131930	132918	133968	134906	135793	137723	139153	140199	141450	142475	143661	143809	144011	143785	143809	143996	143943	143943	143943	143853	143703	143543	143545	143537	143099	143099	143537	142804	142804	142804	142263	141879	141773
116209	116973	117215	118218	119522	120773	121007	121007	121455	121455	121455	122450	123340	124426	125619	127031	128871	131207	131930	133397	134198	134987	137621	138927	139705	140484	141450	142135	143093	143574	143574	143578	143943	143779	143779	143943	143943	143703	143642	143543	143405	143099	143099	143099	142584	142584	142674	141879	141799	141406
115313	116672	116947	116947	118359	119303	119314	119522	120265	120750	120265	120913	121158	122794	124426	126805	128174	129665	131384	131857	133831	134906	136917	137723	139153	140340	141123	141990	142836	143006	142434	142792	143006	142792	142792	143703	143703	143642	143463	143103	143099	142451	142584	142584	142547	142547	142263	141716	141143	140695
114714	115489	115274	115274	116672	118359	118850	118850	119312	119314	119436	119700	120080	120950	123340	125290	127031	128222	129665	130645	131556	133740	134987	137027	137912	139559	140104	141064	141558	141558	141123	141588	142176	142176	142330	142541	142603	142276	142276	142234	142002	141437	142209	142005	141421	141421	141421	140695	140307	140077
113192	114714	114322	114364	115446	116233	117478	117545	118085	118850	118850	119312	119436	119700	121270	124363	126067	127701	128222	129814	130645	131930	133822	135296	137027	137723	139559	139948	140340	140340	140053	140053	140408	140434	140679	141588	141825	141464	141464	141464	141284	140393	140775	141382	140628	140747	140747	140077	139652	139087
113030	113192	113790	113920	114851	116023	116145	116707	117545	118598	118645	119013	119203	119436	121182	123554	125388	126325	127140	128256	129823	130645	133655	134181	135769	137027	138371	139174	139559	139472	139402	139431	139905	139911	139911	140135	140555	140434	140873	140873	140555	140214	140687	140362	140172	140695	140570	139695	138958	138822
112172	113000	113000	113000	114322	115052	115748	116096	116791	117482	118157	118598	118707	119157	121007	122552	124515	125692	126325	127701	128297	130428	133614	133822	135296	136048	136947	137207	139015	139015	138783	138783	139015	138783	139509	139740	140110	140110	140214	140359	140214	139648	139745	139966	139434	139839	140075	138727	138370	138353
111506	112172	112172	112172	113753	114489	114823	115748	116519	116707	117619	118147	118668	119203	121007	122256	123675	124763	125444	126325	127140	128534	130808	133658	134135	134736	136048	136913	137554	137605	138093	137715	138093	137715	138093	139341	139509	139509	139535	139745	139542	139279	139301	139495	139225	139301	139225	138353	138094	137877
111439	112064	112064	112064	113554	114292	114475	114993	115907	116559	117102	117813	118269	118940	120564	122080	122960	124009	124777	125692	126971	128457	130482	133013	133822	134164	134996	135720	136541	136811	136811	136913	137554	137365	137659	137662	138349	138745	139124	139222	139124	138746	139124	139301	139116	139225	138921	138208	137821	137611
111245	112243	112243	112243	113269	113982	114292	114516	115623	116559	117102	117769	118036	118940	120306	122080	122960	123263	124016	125204	125867	128297	130090	131465	133655	133674	134164	134673	135381	135596	136119	136119	136786	136809	136898	137365	137659	137932	138349	138349	138349	138143	138430	139225	138430	138921	138570	137832	137665	137511
111245	112243	112243	112243	113269	113982	113982	114292	115407	116082	116791	117102	117813	118668	120298	122080	122524	123188	123977	124777	125444	127617	130090	130808	131879	133539	134164	134397	134673	134996	135596	135640	136637	136637	136809	136898	137365	137600	137837	138143	138143	138143	138409	138430	138409	138921	138570	137665	137511	137147
[truncated: 30 more columns]

## Sheet: phase_1
																															0.257512	0.237824	0.221125	0.207169	0.195718	0.186541	0.179419	0.174142	0.170517	0.16836	0.167507	0.167811	0.169142	0.171391	0.174474	0.178325	0.182908	0.18821
																												0.268764	0.241274	0.217462	0.197064	0.179815	0.165457	0.153736	0.144407	0.13723	0.13198	0.128438	0.126403	0.125685	0.126112	0.12753	0.129802	0.132812	0.136467	0.140697	0.145458	0.15073	0.156523
																									0.303107	0.265842	0.233004	0.20432	0.179517	0.158318	0.14045	0.125643	0.11363	0.104149	0.0969459	0.0917764	0.0884048	0.0866077	0.0861746	0.0869097	0.0886334	0.0911836	0.0944173	0.0982121	0.102468	0.107108	0.11208	0.11736	0.12295
																							0.317134	0.273143	0.234079	0.199669	0.169638	0.143703	0.121582	0.102992	0.087653	0.0752852	0.0656144	0.0583722	0.053297	0.0501362	0.0486475	0.0486	0.0497762	0.0519735	0.0550051	0.0587023	0.0629152	0.0675148	0.0723942	0.0774702	0.0826848	0.0880065	0.0934321
																					0.344029	0.292359	0.246124	0.205057	0.168884	0.137323	0.110089	0.0868943	0.0674479	0.0514598	0.0386409	0.0287052	0.021371	0.0163623	0.0134104	0.0122557	0.0126487	0.0143515	0.01714	0.0208045	0.0251516	0.0300058	0.0352109	0.0406313	0.0461538	0.0516888	0.0571721	0.062566	0.0678613
																			0.385684	0.325355	0.270963	0.222253	0.178958	0.140805	0.10751	0.0787844	0.0543357	0.0338676	0.0170825	0.00368252	-0.00662848	-0.0141439	-0.0191526	-0.0219378	-0.0227749	-0.0219306	-0.0196614	-0.0162117	-0.0118124	-0.0066799	-0.00101389	0.0050036	0.01121	0.0174634	0.0236445	0.0296575	0.0354322	0.0409252	0.0461211
																		0.374108	0.310558	0.253191	0.201757	0.155992	0.115623	0.0803662	0.0499319	0.024024	0.00234215	-0.0154173	-0.0295593	-0.0403888	-0.0482091	-0.0533207	-0.0560195	-0.0565953	-0.0553307	-0.052499	-0.0483632	-0.0431742	-0.0371697	-0.0305722	-0.0235879	-0.0164049	-0.00919208	-0.00209721	0.00475425	0.0112608	0.0173462	0.0229614	0.0280854
																0.440655	0.366955	0.299918	0.239311	0.18489	0.136396	0.0935565	0.056091	0.0237092	-0.00388652	-0.0269995	-0.0459375	-0.0610113	-0.0725328	-0.0808141	-0.0861655	-0.0888942	-0.0893029	-0.0876881	-0.084339	-0.0795354	-0.0735467	-0.0666304	-0.0590301	-0.0509747	-0.0426765	-0.0343296	-0.0261087	-0.0181676	-0.0106375	-0.00362556	0.00278641	0.00854368	0.01362
															0.442232	0.364532	0.293733	0.229611	0.171928	0.12043	0.074851	0.0349122	0.000324885	-0.0292085	-0.0539927	-0.0743382	-0.09056	-0.102976	-0.111904	-0.117664	-0.120572	-0.120943	-0.119086	-0.115304	-0.109891	-0.103136	-0.0953118	-0.0866837	-0.077501	-0.0679985	-0.0583944	-0.0488888	-0.0396619	-0.0308734	-0.0226598	-0.0151339	-0.0083829	-0.00246685	0.00258271
														0.449134	0.367158	0.292315	0.224394	0.163163	0.108378	0.0597761	0.0170842	-0.0199838	-0.0517235	-0.0784397	-0.100444	-0.118054	-0.131592	-0.141381	-0.147748	-0.151018	-0.151514	-0.149557	-0.145462	-0.139538	-0.132088	-0.123404	-0.113767	-0.103446	-0.0926982	-0.0817632	-0.0708649	-0.0602092	-0.0499819	-0.0403479	-0.0314494	-0.0234043	-0.0163049	-0.0102165	-0.00517574
													0.461693	0.375161	0.295991	0.22398	0.15891	0.100542	0.048623	0.00288492	-0.0369534	-0.0711849	-0.100112	-0.124047	-0.143308	-0.15822	-0.16911	-0.176309	-0.18015	-0.180965	-0.179083	-0.174831	-0.168531	-0.160498	-0.151039	-0.140453	-0.129028	-0.117038	-0.104746	-0.0923959	-0.0802188	-0.0684251	-0.0572062	-0.0467321	-0.0371503	-0.0285837	-0.0211297	-0.0148585	-0.00981141
												0.480246	0.388881	0.305095	0.228702	0.159493	0.0972414	0.0417018	-0.007386	-0.0502973	-0.0873202	-0.118754	-0.144909	-0.166103	-0.182662	-0.194915	-0.203198	-0.207848	-0.209204	-0.207603	-0.203382	-0.196873	-0.188403	-0.178294	-0.16686	-0.154404	-0.14122	-0.127588	-0.113774	-0.100031	-0.0865938	-0.0736775	-0.061479	-0.0501734	-0.0399131	-0.0308258	-0.0230139	-0.0165521	-0.0114864
											0.505135	0.408658	0.319971	0.238901	0.165252	0.0988099	0.0393396	-0.0134103	-0.0597073	-0.0998334	-0.134084	-0.162764	-0.186191	-0.204689	-0.218589	-0.22823	-0.233951	-0.236097	-0.235011	-0.231038	-0.224519	-0.215794	-0.205195	-0.193049	-0.179676	-0.165385	-0.150474	-0.135229	-0.119922	-0.104811	-0.0901345	-0.0761141	-0.0629511	-0.0508255	-0.0398943	-0.0302901	-0.0221196	-0.0154623	-0.0103685
										0.5367	0.43484	0.340967	0.254926	0.176535	0.105593	0.0418772	-0.0148533	-0.064857	-0.108408	-0.145795	-0.177319	-0.203294	-0.224041	-0.239892	-0.251184	-0.258261	-0.261469	-0.261159	-0.25768	-0.251381	-0.242612	-0.231716	-0.219031	-0.20489	-0.189618	-0.173529	-0.156927	-0.140103	-0.123334	-0.106882	-0.0909914	-0.0758884	-0.0617789	-0.0488476	-0.037256	-0.0271413	-0.0186144	-0.0117591	-0.00663012
									0.57528	0.467771	0.368434	0.277131	0.193697	0.117945	0.0496671	-0.0113666	-0.0654036	-0.112709	-0.153563	-0.188262	-0.217112	-0.240433	-0.258553	-0.27181	-0.280547	-0.285113	-0.285861	-0.283147	-0.277326	-0.268754	-0.257784	-0.244764	-0.230041	-0.21395	-0.196822	-0.178977	-0.160723	-0.142356	-0.124159	-0.106397	-0.0893202	-0.073159	-0.0581239	-0.044404	-0.0321652	-0.0215489	-0.0126703	-0.00561725	-0.000448361
								0.621211	0.507796	0.402723	0.305872	0.217098	0.136229	0.063071	-0.00259039	-0.0609912	-0.112386	-0.157045	-0.195256	-0.227321	-0.253552	-0.274276	-0.289826	-0.300545	-0.306784	-0.308897	-0.307242	-0.30218	-0.294073	-0.283281	-0.270163	-0.255073	-0.238361	-0.220369	-0.201432	-0.181875	-0.162011	-0.142141	-0.122552	-0.103514	-0.0852816	-0.0680893	-0.0521522	-0.0376634	-0.0247932	-0.0136868	-0.00446354	0.0027849	0.00799603
								0.555253	0.444182	0.341506	0.247099	0.160809	0.0824569	0.0118439	-0.0512523	-0.107074	-0.155881	-0.19795	-0.233576	-0.263066	-0.286738	-0.304925	-0.317965	-0.326209	-0.33001	-0.32973	-0.325732	-0.318383	-0.308048	-0.295094	-0.279885	-0.26278	-0.244133	-0.224292	-0.203596	-0.182374	-0.160946	-0.139615	-0.118673	-0.0983956	-0.0790405	-0.0608468	-0.0440337	-0.0287984	-0.0153148	-0.00373218	0.00582633	0.0132654	0.018519
							0.610475	0.493155	0.384386	0.284063	0.192053	0.108197	0.0323111	-0.0358114	-0.0963984	-0.149698	-0.195977	-0.235518	-0.26862	-0.295598	-0.316774	-0.332488	-0.343083	-0.348915	-0.350344	-0.347736	-0.341459	-0.331884	-0.319385	-0.30433	-0.28709	-0.268027	-0.247502	-0.225867	-0.203464	-0.180629	-0.157683	-0.134937	-0.112685	-0.0912073	-0.0707654	-0.0516027	-0.0339421	-0.0179847	-0.00390824	0.00813445	0.0180167	0.0256397	0.030934
						0.673784	0.549977	0.434859	0.328347	0.230329	0.140665	0.0591898	-0.0142866	-0.0799768	-0.138115	-0.188955	-0.232768	-0.269845	-0.300491	-0.325022	-0.343771	-0.357079	-0.365298	-0.368786	-0.367911	-0.363041	-0.354552	-0.34282	-0.328221	-0.31113	-0.291921	-0.270963	-0.24862	-0.225247	-0.201194	-0.176798	-0.152386	-0.128272	-0.104755	-0.0821183	-0.0606279	-0.0405309	-0.0220537	-0.00540111	0.00924568	0.0217303	0.0319227	0.0397209	0.0450521
						0.614976	0.493267	0.380306	0.276001	0.180234	0.0928601	0.0137074	-0.0574198	-0.12074	-0.176493	-0.224939	-0.266356	-0.301037	-0.329294	-0.35145	-0.367842	-0.378817	-0.38473	-0.385948	-0.382839	-0.37578	-0.365149	-0.351328	-0.334698	-0.315639	-0.294528	-0.271739	-0.247639	-0.22259	-0.196945	-0.171044	-0.145219	-0.119787	-0.0950522	-0.0713007	-0.0488024	-0.0278078	-0.00854709	0.00877179	0.0239642	0.0368706	0.0473577	0.0553205	0.0606832
					0.688464	0.55994	0.440283	0.329425	0.227273	0.1337	0.0485568	-0.0283355	-0.0971779	-0.158195	-0.211631	-0.257753	-0.296843	-0.329202	-0.355144	-0.374999	-0.389108	-0.397824	-0.401508	-0.400528	-0.395261	-0.386087	-0.373388	-0.357552	-0.338962	-0.318004	-0.29506	-0.270507	-0.244717	-0.218055	-0.190878	-0.16353	-0.136348	-0.109652	-0.0837483	-0.0589283	-0.0354649	-0.0136118	0.00639744	0.0243517	0.0400632	0.0533692	0.0641338	0.0722489	0.077636
					0.635195	0.508613	0.390953	0.282145	0.182086	0.0906466	0.00766927	-0.0670289	-0.133655	-0.192439	-0.243631	-0.287502	-0.32434	-0.354452	-0.378156	-0.395787	-0.407692	-0.414228	-0.41576	-0.412662	-0.405314	-0.394102	-0.379412	-0.361636	-0.341161	-0.318378	-0.293672	-0.267425	-0.240013	-0.211803	-0.183157	-0.154425	-0.125943	-0.0980368	-0.0710168	-0.0451767	-0.0207929	0.00187763	0.0225984	0.0411552	0.0573574	0.0710395	0.0820626	0.0903162	0.0957189
				0.719335	0.585618	0.460923	0.345205	0.238385	0.140357	0.0509855	-0.0298934	-0.102468	-0.16695	-0.223574	-0.272598	-0.314295	-0.348961	-0.376904	-0.398451	-0.413939	-0.423721	-0.428158	-0.427619	-0.422485	-0.413138	-0.399967	-0.383366	-0.363728	-0.341446	-0.316914	-0.29052	-0.262652	-0.233687	-0.203998	-0.17395	-0.143894	-0.114173	-0.0851146	-0.057032	-0.0302222	-0.0049648	0.0184803	0.0398739	0.0589987	0.0756616	0.0896944	0.100956	0.109332	0.114741
				0.671605	0.539662	0.416797	0.302958	0.198064	0.102	0.0146261	-0.0642262	-0.13475	-0.197164	-0.251707	-0.298641	-0.338246	-0.37082	-0.396679	-0.416151	-0.429581	-0.437324	-0.439747	-0.437223	-0.430135	-0.418872	-0.403828	-0.385397	-0.363978	-0.339969	-0.313766	-0.285762	-0.256346	-0.225902	-0.194805	-0.163421	-0.132108	-0.10121	-0.0710582	-0.0419687	-0.0142416	0.0118409	0.036016	0.0580418	0.0776986	0.0947906	0.109147	0.120625	0.129108	0.134511
			0.76686	0.627478	0.49725	0.376153	0.26413	0.161093	0.0669228	-0.0185262	-0.0954272	-0.163979	-0.224404	-0.276947	-0.321874	-0.35947	-0.390038	-0.413898	-0.431383	-0.442842	-0.448634	-0.449129	-0.444707	-0.435754	-0.422662	-0.405829	-0.385654	-0.362538	-0.336884	-0.309091	-0.279555	-0.248669	-0.21682	-0.184387	-0.151739	-0.119236	-0.087225	-0.0560406	-0.0260019	0.00258852	0.0294459	0.0543048	0.0769209	0.0970721	0.11456	0.129213	0.140883	0.149455	0.15484
			0.724664	0.58688	0.458306	0.338911	0.228635	0.127383	0.0350319	-0.0485689	-0.123598	-0.190258	-0.248778	-0.299405	-0.342412	-0.378086	-0.406736	-0.428686	-0.444274	-0.453851	-0.457783	-0.456442	-0.450212	-0.439483	-0.424651	-0.406117	-0.384285	-0.359559	-0.332345	-0.303044	-0.272058	-0.239782	-0.206606	-0.172911	-0.13907	-0.105446	-0.0723881	-0.0402342	-0.00930561	0.0200925	0.0476729	0.0731679	0.0963308	0.116937	0.134788	0.149706	0.161546	0.170187	0.17554
			0.685982	0.549734	0.422747	0.304985	0.196382	0.0968402	0.00623074	-0.0756023	-0.148842	-0.213695	-0.270395	-0.319195	-0.36037	-0.394214	-0.421037	-0.441169	-0.454952	-0.462741	-0.464905	-0.461821	-0.453876	-0.441464	-0.424984	-0.404841	-0.381441	-0.355194	-0.326506	-0.295784	-0.263431	-0.229846	-0.195421	-0.16054	-0.12558	-0.0909059	-0.0568695	-0.0238104	0.00794725	0.0380959	0.0663462	0.0924282	0.116093	0.137115	0.155292	0.170446	0.18243	0.191121	0.196428
		0.794831	0.650738	0.515959	0.390488	0.274286	0.167281	0.0693703	-0.0195793	-0.0997282	-0.171264	-0.234399	-0.289369	-0.336432	-0.375868	-0.407973	-0.433065	-0.451474	-0.463548	-0.469645	-0.470137	-0.465405	-0.45584	-0.441839	-0.423806	-0.402146	-0.377272	-0.349593	-0.31952	-0.287464	-0.25383	-0.219019	-0.183426	-0.147439	-0.111436	-0.0757832	-0.0408371	-0.00693875	0.0255856	0.0564263	0.0852919	0.111911	0.136032	0.157428	0.175894	0.191254	0.203355	0.212074	0.217321
		0.761596	0.618853	0.485472	0.361444	0.246725	0.141238	0.0448762	-0.0424982	-0.12105	-0.190971	-0.252478	-0.30581	-0.351231	-0.389023	-0.419487	-0.442944	-0.459728	-0.47019	-0.474693	-0.473612	-0.467331	-0.456244	-0.440752	-0.421261	-0.39818	-0.371925	-0.342907	-0.311542	-0.27824	-0.243412	-0.20746	-0.170782	-0.133768	-0.0967981	-0.060242	-0.0244571	0.0102132	0.0434406	0.0749136	0.104339	0.131443	0.155974	0.177701	0.196421	0.211952	0.224144	0.232871	0.238041
		0.73171	0.590245	0.458189	0.335527	0.222211	0.118159	0.0232604	-0.0626269	-0.139672	-0.20807	-0.268043	-0.319834	-0.363708	-0.399954	-0.428876	-0.450798	-0.466057	-0.475009	-0.478019	-0.475465	-0.467735	-0.455226	-0.438342	-0.417492	-0.393088	-0.365547	-0.335286	-0.30272	-0.268265	-0.232331	-0.195325	-0.157646	-0.119687	-0.0818289	-0.0444445	-0.00789271	0.027481	0.0613467	0.0933911	0.123319	0.150856	0.175749	0.197765	0.216699	0.23237	0.244624	0.253338	0.258415
	0.854789	0.705094	0.564834	0.434025	0.312648	0.200651	0.0979488	0.00442464	-0.0800664	-0.155698	-0.222669	-0.281204	-0.331551	-0.37398	-0.40878	-0.436262	-0.45675	-0.470588	-0.478132	-0.479752	-0.475828	-0.466753	-0.452924	-0.43475	-0.41264	-0.387013	-0.358285	-0.326876	-0.293205	-0.257689	-0.22074	-0.182768	-0.144174	-0.105351	-0.0666855	-0.0285494	0.0086959	0.0447034	0.0791415	0.111695	0.142069	0.169986	0.195191	0.217452	0.236562	0.252339	0.264629	0.273305	0.278273
	0.830281	0.68167	0.542537	0.412894	0.292719	0.181955	0.0805124	-0.0117289	-0.0949178	-0.169231	-0.234873	-0.29207	-0.341075	-0.38216	-0.415618	-0.441763	-0.460923	-0.473445	-0.479686	-0.480021	-0.474834	-0.464517	-0.449473	-0.430111	-0.406846	-0.380095	-0.35028	-0.317822	-0.283142	-0.246658	-0.208787	-0.169938	-0.130516	-0.090915	-0.051522	-0.012712	0.0251525	0.0617232	0.0966669	0.129668	0.160428	0.188671	0.21414	0.236602	0.255848	0.271697	0.283993	0.29261	0.297451
	0.808963	0.661358	0.523272	0.394712	0.275652	0.166031	0.0657557	-0.0252974	-0.107281	-0.180376	-0.244788	-0.30075	-0.348516	-0.388361	-0.420584	-0.445499	-0.463438	-0.474749	-0.479797	-0.478955	-0.47261	-0.461158	-0.445005	-0.424561	-0.400244	-0.372473	-0.341672	-0.308264	-0.272673	-0.235318	-0.196618	-0.156983	-0.11682	-0.0765262	-0.0364883	0.00291685	0.0413254	0.0783876	0.113769	0.147154	0.178242	0.206756	0.232439	0.255056	0.2744	0.290287	0.30256	0.311094	0.315793
	0.79076	0.644081	0.506958	0.379394	0.261359	0.152788	0.0535856	-0.0363767	-0.117255	-0.189232	-0.252519	-0.30735	-0.353982	-0.392696	-0.42379	-0.447583	-0.464411	-0.474623	-0.478585	-0.476675	-0.469282	-0.456805	-0.43965	-0.418231	-0.392967	-0.364281	-0.332597	-0.29834	-0.261936	-0.223808	-0.184372	-0.144044	-0.10323	-0.0623292	-0.0217294	0.0181912	0.0570677	0.0945492	0.130301	0.164004	0.195361	0.224091	0.249938	0.272666	0.292067	0.307957	0.320179	0.328608	0.333146
	0.775598	0.629762	0.493515	0.366857	0.249754	0.142139	0.0439107	-0.0450609	-0.124935	-0.195899	-0.258166	-0.311973	-0.357581	-0.395272	-0.425348	-0.448131	-0.463957	-0.473181	-0.476169	-0.473303	-0.464973	-0.45158	-0.433533	-0.411248	-0.385145	-0.355648	-0.323185	-0.288183	-0.251067	-0.212262	-0.172188	-0.131259	-0.0898843	-0.048463	-0.00738521	0.0329705	0.0722381	0.110066	0.146119	0.180077	0.211642	0.240533	0.266493	0.289287	0.308704	0.324563	0.336705	0.345006	0.349368
	0.763405	0.618325	0.482864	0.35702	0.240754	0.133996	0.0366419	-0.0514415	-0.130417	-0.200474	-0.261828	-0.314721	-0.359415	-0.396194	-0.425365	-0.447249	-0.462188	-0.470537	-0.472665	-0.468955	-0.4598	-0.445604	-0.426775	-0.403733	-0.3769	-0.346701	-0.313565	-0.277919	-0.240193	-0.200811	-0.160194	-0.118759	-0.0769143	-0.0350609	0.00641036	0.0471201	0.0867016	0.124803	0.161087	0.195236	0.226948	0.255945	0.281967	0.304781	0.324176	0.339968	0.352002	0.360151	0.36432
	0.75411	0.609697	0.474931	0.349805	0.234278	0.128276	0.0316933	-0.055607	-0.13379	-0.203049	-0.263601	-0.315691	-0.359583	-0.395565	-0.423944	-0.445045	-0.459211	-0.4668	-0.468182	-0.463743	-0.453878	-0.438991	-0.419494	-0.395806	-0.368352	-0.337559	-0.303856	-0.267672	-0.229438	-0.189579	-0.148517	-0.10667	-0.0644468	-0.0222498	0.0195298	0.0605121	0.10033	0.13863	0.175077	0.209351	0.24115	0.270197	0.296231	0.319019	0.338351	0.354044	0.365941	0.373916	0.377875
	0.747645	0.603808	0.469641	0.345135	0.230247	0.124899	0.0289821	-0.0576424	-0.135142	-0.203713	-0.263576	-0.314976	-0.358181	-0.39348	-0.421184	-0.441618	-0.455128	-0.462073	-0.462827	-0.457775	-0.447314	-0.431851	-0.411799	-0.387578	-0.359614	-0.328336	-0.294173	-0.257557	-0.218918	-0.178682	-0.137274	-0.09511	-0.0526013	-0.0101497	0.0318528	0.0730256	0.113002	0.151428	0.187967	0.2223	0.254127	0.283167	0.309163	0.331881	0.35111	0.366668	0.3784	0.386181	0.389914
	0.743947	0.60059	0.466925	0.34294	0.228587	0.123788	0.0284296	-0.0576283	-0.134557	-0.202553	-0.26184	-0.312665	-0.355299	-0.390033	-0.417178	-0.437064	-0.450036	-0.456455	-0.456697	-0.45115	-0.440211	-0.424287	-0.403795	-0.379154	-0.350793	-0.319139	-0.284626	-0.247684	-0.208743	-0.168233	-0.126577	-0.0841918	-0.0414899	0.0011269	0.0432663	0.0845477	0.124604	0.163081	0.199643	0.233971	0.265765	0.294744	0.320651	0.343253	0.36234	0.377731	0.38927	0.396833	0.400327
	0.742954	0.599981	0.466719	0.343151	0.229229	0.124871	0.029962	-0.0556408	-0.13211	-0.199646	-0.258473	-0.308842	-0.351023	-0.38531	-0.412016	-0.431472	-0.444025	-0.450039	-0.449889	-0.443964	-0.432664	-0.416397	-0.39558	-0.370634	-0.341988	-0.310071	-0.275315	-0.238153	-0.199017	-0.158334	-0.116528	-0.074019	-0.0312169	0.0114755	0.0536658	0.0949735	0.135031	0.173486	0.210002	0.244259	0.275959	0.304822	0.33059	0.353032	0.371939	0.387129	0.398448	0.405774	0.409013
	0.74461	0.601923	0.468961	0.345706	0.232108	0.128081	0.0335103	-0.0517506	-0.127876	-0.195068	-0.253553	-0.303583	-0.345431	-0.379391	-0.405779	-0.424926	-0.437181	-0.442909	-0.442487	-0.436305	-0.424763	-0.408271	-0.387245	-0.362109	-0.333291	-0.301222	-0.266334	-0.229061	-0.189833	-0.149079	-0.107225	-0.0646871	-0.021878	0.0208002	0.0629554	0.104207	0.144188	0.182547	0.218947	0.253069	0.284615	0.313307	0.338888	0.361125	0.379813	0.39477	0.405844	0.412912	0.415883
	0.748866	0.606362	0.473596	0.350548	0.237164	0.133358	0.0390117	-0.0460225	-0.121921	-0.188887	-0.247149	-0.29696	-0.338595	-0.372351	-0.398542	-0.417502	-0.429582	-0.435146	-0.434573	-0.428254	-0.41659	-0.39999	-0.378874	-0.353663	-0.324788	-0.292679	-0.257769	-0.220492	-0.181278	-0.140556	-0.0987519	-0.0562827	-0.0135599	0.0290144	0.0710484	0.112162	0.151989	0.190178	0.226392	0.260315	0.291649	0.320115	0.345459	0.367449	0.385881	0.400573	0.411376	0.418168	0.420859
	0.755674	0.613251	0.480575	0.357625	0.244345	0.140646	0.0464093	-0.0385148	-0.114304	-0.181164	-0.239324	-0.289038	-0.330583	-0.364255	-0.390373	-0.409269	-0.421296	-0.426819	-0.426217	-0.419882	-0.408216	-0.391629	-0.37054	-0.345372	-0.316554	-0.284517	-0.249696	-0.212522	-0.173428	-0.132841	-0.091187	-0.0488829	-0.00633961	0.0360412	0.0778682	0.118762	0.158357	0.196302	0.232263	0.265923	0.296985	0.325173	0.350232	0.371933	0.390071	0.404469	0.414976	0.421474	0.423874
	0.764996	0.622549	0.489855	0.366892	0.253603	0.149897	0.0556535	-0.0292787	-0.105079	-0.171953	-0.230132	-0.279872	-0.32145	-0.355164	-0.381332	-0.400288	-0.412386	-0.417991	-0.417484	-0.411255	-0.399708	-0.383253	-0.362309	-0.3373	-0.308654	-0.276803	-0.242181	-0.20522	-0.16635	-0.126002	-0.0845973	-0.0425547	-0.000283906	0.041814	0.0833486	0.123941	0.163227	0.200857	0.236496	0.26983	0.300562	0.328418	0.353145	0.374515	0.392325	0.406398	0.416587	0.422774	0.424874
	0.776799	0.63422	0.501399	0.378312	0.264899	0.16107	0.0667018	-0.018358	-0.0942896	-0.1613	-0.219622	-0.269512	-0.311247	-0.345127	-0.37147	-0.390612	-0.402905	-0.408716	-0.408426	-0.402427	-0.39112	-0.374918	-0.354238	-0.329504	-0.301146	-0.269594	-0.235282	-0.198641	-0.160103	-0.120094	-0.0790393	-0.0373544	0.00455119	0.0462773	0.0874344	0.127645	0.166545	0.203787	0.239037	0.271983	0.302329	0.329801	0.35415	0.375149	0.392595	0.406316	0.416165	0.422026	0.423816
	0.791058	0.648239	0.51518	0.391854	0.278203	0.174133	0.0795201	-0.00578804	-0.0819733	-0.149244	-0.207833	-0.257996	-0.300014	-0.334186	-0.36083	-0.380282	-0.392896	-0.399039	-0.39909	-0.393443	-0.382499	-0.366669	-0.346372	-0.322032	-0.294077	-0.262937	-0.229045	-0.192833	-0.15473	-0.115165	-0.0745585	-0.0333271	0.00812102	0.0493868	0.090082	0.12983	0.168269	0.205052	0.239847	0.272343	0.302246	0.329285	0.35321	0.373798	0.390849	0.40419	0.413678	0.419199	0.420673
	0.807756	0.664586	0.531175	0.407497	0.29349	0.18906	0.0940828	0.00840433	-0.0681578	-0.135812	-0.194793	-0.245357	-0.287783	-0.322373	-0.349444	-0.369333	-0.382394	-0.388992	-0.38951	-0.384338	-0.373878	-0.358542	-0.338748	-0.314918	-0.28748	-0.256866	-0.223505	-0.187829	-0.150268	-0.111248	-0.0711886	-0.0305061	0.0103929	0.0511106	0.0912602	0.130467	0.168369	0.204622	0.238897	0.270883	0.300288	0.326843	0.350302	0.370441	0.387064	0.4	0.409108	0.414278	0.41543
	0.826882	0.68325	0.549375	0.425228	0.310746	0.205837	0.110374	0.0242018	-0.0528612	-0.121025	-0.180523	-0.231613	-0.274575	-0.30971	-0.337335	-0.357788	-0.371421	-0.378601	-0.379709	-0.375136	-0.365283	-0.350562	-0.331388	-0.308186	-0.281382	-0.251405	-0.218685	-0.183654	-0.146739	-0.108365	-0.0689513	-0.0289123	0.0113466	0.0514293	0.0909502	0.129536	0.166829	0.202483	0.236173	0.267589	0.296443	0.322467	0.345416	0.36507	0.381235	0.393742	0.402453	0.407261	0.408087
		0.704232	0.569776	0.445042	0.329968	0.224457	0.128386	0.0415968	-0.036092	-0.10489	-0.165032	-0.216776	-0.260401	-0.296208	-0.324514	-0.345657	-0.359989	-0.367877	-0.3697	-0.365849	-0.356726	-0.34274	-0.324306	-0.301849	-0.275792	-0.246565	-0.214597	-0.180317	-0.144152	-0.106525	-0.0678551	-0.0285537	0.010975	0.0503365	0.0891469	0.127035	0.163644	0.198632	0.231674	0.262463	0.290713	0.316159	0.338558	0.357692	0.373369	0.385426	0.393724	0.398161	0.398661
		0.727538	0.592385	0.466947	0.351159	0.244926	0.148123	0.0605924	-0.0178477	-0.0874072	-0.14832	-0.200845	-0.245261	-0.281867	-0.310982	-0.332943	-0.3481	-0.356821	-0.359484	-0.356479	-0.348207	-0.335076	-0.317502	-0.295905	-0.270711	-0.242346	-0.211239	-0.177817	-0.142505	-0.105726	-0.0678954	-0.0294246	0.00928476	0.0478398	0.085859	0.122973	0.158827	0.193082	0.225414	0.255519	0.283115	0.307937	0.329746	0.348327	0.363491	0.375076	0.382949	0.387007	0.387181
		0.753187	0.617221	0.490959	0.374337	0.267259	0.1696	0.0812027	0.0018851	-0.0685625	-0.130374	-0.183808	-0.229141	-0.266675	-0.296727	-0.319633	-0.335742	-0.345422	-0.349049	-0.347013	-0.339714	-0.327559	-0.310962	-0.290343	-0.266125	-0.238733	-0.208595	-0.176137	-0.141781	-0.105948	-0.0690536	-0.0315053	0.00629654	0.0439613	0.0811096	0.117374	0.152403	0.185859	0.217421	0.246789	0.27368	0.297835	0.319017	0.337014	0.351639	0.362734	0.370169	0.373846	0.373696
			0.644313	0.517107	0.399528	0.291482	0.192842	0.103453	0.0231317	-0.0483312	-0.111169	-0.165639	-0.21202	-0.250609	-0.281725	-0.305702	-0.32289	-0.333654	-0.33837	-0.337427	-0.331222	-0.320162	-0.30466	-0.285133	-0.262005	-0.235697	-0.206636	-0.175246	-0.141948	-0.107161	-0.0712963	-0.0347615	0.00204595	0.0387377	0.0749368	0.110279	0.144413	0.177006	0.20774	0.236316	0.262456	0.285902	0.306421	0.323804	0.337868	0.348458	0.355446	0.358738	0.358269
			0.6737	0.545429	0.426773	0.317635	0.21789	0.127382	0.0459297	-0.026676	-0.0906681	-0.146303	-0.193858	-0.233631	-0.265939	-0.291114	-0.309507	-0.32148	-0.327409	-0.32768	-0.322691	-0.312845	-0.298555	-0.280236	-0.258309	-0.233196	-0.205319	-0.175101	-0.142961	-0.109316	-0.0745752	-0.0391435	-0.00341603	0.0322215	0.0673946	0.101741	0.134915	0.166583	0.196432	0.224165	0.249507	0.272205	0.292028	0.30877	0.322252	0.332321	0.338855	0.341762	0.340982
			0.705435	0.575979	0.456121	0.345767	0.244792	0.15304	0.0703296	-0.0035464	-0.0688205	-0.125748	-0.174606	-0.21569	-0.249317	-0.275818	-0.295541	-0.308848	-0.316113	-0.317721	-0.314067	-0.305554	-0.292592	-0.275595	-0.254981	-0.23117	-0.204583	-0.17564	-0.144758	-0.112351	-0.0788264	-0.0445859	-0.0100225	0.024481	0.0585529	0.0918344	0.123981	0.154664	0.183572	0.210413	0.234915	0.256827	0.275922	0.291998	0.304878	0.314416	0.320491	0.323016	0.321935
				0.60882	0.487639	0.375945	0.273613	0.18049	0.0963953	0.0211215	-0.0455624	-0.103911	-0.154199	-0.196722	-0.231795	-0.259747	-0.280926	-0.295691	-0.304414	-0.30748	-0.305282	-0.298219	-0.286701	-0.271138	-0.251948	-0.229547	-0.204355	-0.176788	-0.147262	-0.116187	-0.0839693	-0.0510069	-0.01769	0.0156014	0.0484987	0.080646	0.111702	0.141342	0.169257	0.195158	0.218778	0.239868	0.258206	0.273593	0.285857	0.294853	0.300468	0.302616	0.301246
				0.644032	0.521403	0.408244	0.304431	0.209811	0.124205	0.0474059	-0.0208154	-0.080712	-0.132558	-0.176647	-0.213292	-0.242822	-0.26558	-0.281927	-0.292231	-0.296876	-0.296251	-0.290755	-0.280794	-0.266778	-0.249121	-0.228237	-0.204542	-0.178452	-0.150378	-0.120729	-0.0899069	-0.0583076	-0.026318	0.00568505	0.037336	0.0682825	0.0981865	0.126726	0.153597	0.178514	0.201212	0.221448	0.239002	0.253679	0.265313	0.273762	0.278916	0.280695	0.279052
					0.557507	0.442759	0.337339	0.241096	0.153851	0.0753998	0.00551382	-0.0560582	-0.109589	-0.15537	-0.193713	-0.224945	-0.249408	-0.267458	-0.279465	-0.285807	-0.286873	-0.28306	-0.27477	-0.262411	-0.246394	-0.227132	-0.205037	-0.180522	-0.153996	-0.125863	-0.0965247	-0.0663717	-0.0357882	-0.00514799	0.025187	0.054868	0.0835604	0.110946	0.136725	0.160614	0.182353	0.201704	0.21845	0.232401	0.243393	0.251291	0.255988	0.257408	0.25551
					0.596056	0.479595	0.372443	0.274451	0.185441	0.105211	0.033534	-0.0298401	-0.0851818	-0.132781	-0.172948	-0.206005	-0.232295	-0.252171	-0.266	-0.274158	-0.277032	-0.275015	-0.268508	-0.257916	-0.243646	-0.226109	-0.205714	-0.182871	-0.157986	-0.13146	-0.10369	-0.0750646	-0.0459643	-0.0167592	0.0121924	0.0405453	0.0679688	0.0941488	0.118788	0.14161	0.162356	0.180793	0.19671	0.209919	0.220262	0.227607	0.231853	0.232929	0.230797
						0.518875	0.409867	0.31	0.2191	0.136965	0.0633698	-0.00193233	-0.0592106	-0.108753	-0.150867	-0.185874	-0.214113	-0.235935	-0.251705	-0.261796	-0.266592	-0.266485	-0.261871	-0.253153	-0.240735	-0.225025	-0.206429	-0.185354	-0.162201	-0.137369	-0.111251	-0.0842332	-0.056691	-0.0289911	-0.00148825	0.0254764	0.0515762	0.0765008	0.0999578	0.121674	0.141396	0.158894	0.173962	0.186417	0.196105	0.2029	0.206705	0.207453	0.205112
						0.560738	0.449748	0.347882	0.254966	0.1708	0.0951627	0.0278073	-0.0315322	-0.0831419	-0.127326	-0.164404	-0.194713	-0.218601	-0.236429	-0.248569	-0.255402	-0.257315	-0.254704	-0.247966	-0.237504	-0.223721	-0.207021	-0.187806	-0.166475	-0.143423	-0.119039	-0.093705	-0.0677935	-0.0416668	-0.0156756	0.00984303	0.0345666	0.0581892	0.0804225	0.100998	0.119667	0.136204	0.150407	0.162099	0.171131	0.17738	0.180755	0.181195	0.178673
							0.492243	0.388253	0.293197	0.206876	0.129071	0.0595383	-0.00198616	-0.0557859	-0.102162	-0.141433	-0.173931	-0.200003	-0.220006	-0.234309	-0.24329	-0.247334	-0.246832	-0.242179	-0.233774	-0.222016	-0.207307	-0.190043	-0.170622	-0.149433	-0.126863	-0.103288	-0.0790772	-0.0545892	-0.03017	-0.00615265	0.017145	0.0394213	0.0603927	0.079795	0.0973846	0.112941	0.126266	0.137189	0.145565	0.151278	0.154239	0.154395	0.151723
								0.431288	0.333967	0.245367	0.165271	0.093438	0.0296059	-0.0265056	-0.0751953	-0.116778	-0.151584	-0.179955	-0.202248	-0.218827	-0.230067	-0.23635	-0.238062	-0.235597	-0.229348	-0.219712	-0.207086	-0.191864	-0.174437	-0.155193	-0.134512	-0.112769	-0.0903271	-0.0675405	-0.0447513	-0.0222876	-0.000462995	0.0204258	0.0400999	0.0582998	0.0747871	0.089346	0.101784	0.111936	0.11966	0.124847	0.127414	0.127313	0.124526
								0.477176	0.377468	0.286467	0.203958	0.129702	0.0634411	0.00489728	-0.046225	-0.0902378	-0.127468	-0.158254	-0.18295	-0.201916	-0.215523	-0.224151	-0.228181	-0.228003	-0.224009	-0.216589	-0.206136	-0.193042	-0.177693	-0.160472	-0.141756	-0.121915	-0.101307	-0.0802819	-0.0591776	-0.0383174	-0.0180099	0.00145295	0.0197973	0.0367687	0.0521339	0.0656822	0.0772268	0.0866067	0.0936876	0.0983639	0.10056	0.100232	0.0973684
									0.423912	0.330388	0.245344	0.168545	0.0997354	0.0386404	-0.0150324	-0.0615917	-0.101361	-0.134676	-0.161885	-0.183347	-0.199429	-0.210505	-0.216955	-0.219164	-0.217518	-0.212406	-0.204216	-0.193334	-0.180143	-0.165022	-0.148343	-0.13047	-0.111758	-0.0925525	-0.0731853	-0.0539754	-0.0352262	-0.0172245	-0.000239226	0.0154807	0.0297072	0.042235	0.052883	0.0614954	0.067944	0.0721287	0.0739798	0.0734592	0.0705617
										0.377362	0.289663	0.210202	0.138725	0.0749612	0.0186216	-0.030599	-0.0730202	-0.108975	-0.138808	-0.162873	-0.181534	-0.195161	-0.20413	-0.208821	-0.209617	-0.206903	-0.20106	-0.192473	-0.181518	-0.16857	-0.153997	-0.138157	-0.121401	-0.104069	-0.0864884	-0.0689723	-0.0518194	-0.0353111	-0.0197108	-0.00526208	0.00781258	0.0193135	0.0290653	0.036918	0.0427491	0.0464648	0.0480012	0.0473262	0.0444411
											0.337168	0.254926	0.180666	0.114117	0.0549967	0.00300183	-0.042183	-0.0808869	-0.11345	-0.140224	-0.161566	-0.177844	-0.189429	-0.196696	-0.200025	-0.199794	-0.196384	-0.19017	-0.181526	-0.170822	-0.158421	-0.144676	-0.129932	-0.114526	-0.0987774	-0.0829958	-0.0674739	-0.0524877	-0.0382949	-0.0251337	-0.0132205	-0.00274925	0.00611044	0.0132148	0.0184473	0.0217203	0.0229761	0.0221891	0.0193667
												0.302994	0.225835	0.156388	0.0943736	0.0394934	-0.00856435	-0.0501246	-0.0855237	-0.115108	-0.139232	-0.158258	-0.172553	-0.182489	-0.188438	-0.190776	-0.189877	-0.186113	-0.179853	-0.171461	-0.161295	-0.149703	-0.137026	-0.123592	-0.109719	-0.0957096	-0.08185	-0.0684112	-0.0556451	-0.0437839	-0.0330381	-0.0235957	-0.0156201	-0.00924888	-0.00459228	-0.00173169	-0.000718158	-0.0015709	-0.00427579
													0.27453	0.202074	0.137055	0.0791803	0.0281426	-0.0163792	-0.054717	-0.0872126	-0.114216	-0.136086	-0.153183	-0.165874	-0.174529	-0.179517	-0.181208	-0.179968	-0.176161	-0.170146	-0.162275	-0.152892	-0.142331	-0.130916	-0.118958	-0.106753	-0.0945837	-0.082714	-0.07139	-0.0608377	-0.0512615	-0.0428432	-0.0357398	-0.0300825	-0.025975	-0.0234923	-0.0226786	-0.0235464	-0.0260749
														0.251496	0.183365	0.122389	0.0682669	0.0206809	-0.0206959	-0.0562009	-0.0861796	-0.110984	-0.130973	-0.146507	-0.15795	-0.165666	-0.170021	-0.171375	-0.170088	-0.166511	-0.160993	-0.15387	-0.145472	-0.136117	-0.12611	-0.115741	-0.105286	-0.0950032	-0.0851329	-0.0758945	-0.0674862	-0.0600832	-0.0538361	-0.0488694	-0.0452801	-0.0431364	-0.0424758	-0.0433038	-0.0455925
															0.233651	0.169471	0.112161	0.0614105	0.0168967	-0.0217129	-0.054759	-0.0825888	-0.105555	-0.124014	-0.138324	-0.148846	-0.155936	-0.159952	-0.161247	-0.160168	-0.157055	-0.152242	-0.14605	-0.138793	-0.130768	-0.122261	-0.113541	-0.10486	-0.0964512	-0.0885279	-0.0812817	-0.0748812	-0.0694702	-0.0651665	-0.0620602	-0.0602124	-0.0596537	-0.0603823	-0.0623631
																0.220798	0.160201	0.106188	0.0584421	0.0166353	-0.0195678	-0.0505095	-0.0765369	-0.0980012	-0.115255	-0.128653	-0.138548	-0.14529	-0.149227	-0.1507	-0.150043	-0.147584	-0.143639	-0.138513	-0.1325	-0.125878	-0.118909	-0.11184	-0.104896	-0.0982847	-0.0921906	-0.0867755	-0.0821763	-0.0785036	-0.0758406	-0.0742411	-0.0737284	-0.0742934	-0.0758937
																		0.155417	0.104346	0.0592524	0.0198054	-0.0143318	-0.0435008	-0.0680471	-0.0883183	-0.104662	-0.117426	-0.126955	-0.13359	-0.137666	-0.139512	-0.139449	-0.137786	-0.134823	-0.130846	-0.126127	-0.120922	-0.11547	-0.109991	-0.104685	-0.0997285	-0.0952773	-0.091461	-0.0883829	-0.0861189	-0.0847154	-0.0841882	-0.0845208	-0.0856629
																			0.15504	0.106572	0.0637975	0.0263843	-0.00600344	-0.0337055	-0.0570633	-0.0764192	-0.0921143	-0.104487	-0.113873	-0.1206	-0.124992	-0.127361	-0.128012	-0.127238	-0.125318	-0.122517	-0.119085	-0.115252	-0.111233	-0.10722	-0.103383	-0.0998697	-0.0968028	-0.0942782	-0.0923642	-0.0910997	-0.0904927	-0.090519	-0.0911205
																					0.112871	0.0721048	0.0364245	0.00549659	-0.0210144	-0.0434444	-0.0621284	-0.0773988	-0.0895838	-0.0990063	-0.105982	-0.110818	-0.113812	-0.115249	-0.115402	-0.11453	-0.112873	-0.110658	-0.10809	-0.105354	-0.102613	-0.100007	-0.0976515	-0.0956346	-0.0940169	-0.0928294	-0.0920723	-0.0917135	-0.0916868
																							0.0842791	0.0500586	0.0203319	-0.00523087	-0.0269581	-0.0451757	-0.0602053	-0.072363	-0.0819579	-0.0892903	-0.0946505	-0.0983171	-0.100556	-0.101617	-0.101737	-0.101132	-0.100001	-0.098521	-0.0968482	-0.0951147	-0.0934277	-0.0918678	-0.0904876	-0.0893102	-0.0883277	-0.0874997	-0.0867519
																									0.0675061	0.0387558	0.0139349	-0.0072756	-0.0251908	-0.0401197	-0.0523645	-0.0622185	-0.0699647	-0.0758747	-0.0802067	-0.0832044	-0.0850952	-0.0860889	-0.0863763	-0.0861274	-0.08549	-0.0845885	-0.0835222	-0.0823635	-0.081157	-0.0799176	-0.078629	-0.0772426	-0.0756755
																												0.0368722	0.0160346	-0.00169736	-0.0166186	-0.0290151	-0.0391627	-0.0473255	-0.0537541	-0.0586848	-0.0623371	-0.0649134	-0.0665962	-0.0675479	-0.0679084	-0.0677938	-0.0672951	-0.0664768	-0.065375	-0.0639962	-0.0623157	-0.0602762	-0.0577862
																															0.0258928	0.0109371	-0.00162265	-0.012043	-0.020567	-0.0274228	-0.0328225	-0.0369601	-0.0400104	-0.0421274	-0.043443	-0.0440649	-0.0440759	-0.0435319	-0.0424605	-0.0408595	-0.0386957	-0.0359028
[truncated: 29 more columns]

## Sheet: intensity_2
106303	106372	107172	108083	108675	110288	111352	111130	111352	112492	112492	113981	115781	116018	116779	118299	118517	118815	119584	120912	121613	122256	123089	125307	125767	128215	128787	131148	132056	132210	131857	131857	131857	131857	131857	133066	133066	133066	133066	133898	132348	131785	131785	131785	131785	131715	131069	129820	129820	129288
106372	107172	108083	108083	109068	110835	111502	111352	111352	112507	113024	113981	115998	116422	117312	118351	118686	119584	120620	121099	121985	122475	124144	125307	126426	128765	130019	131642	132210	132511	132210	132511	132511	132880	133066	133747	133747	133747	133747	133926	132348	131785	131785	131785	131785	131715	131234	130515	130515	129343
107306	108083	108186	108675	110288	111856	112507	112507	112711	113981	114951	115781	116779	117988	118299	119823	120494	121201	121613	121985	122952	123946	124634	127261	128787	131015	131871	132387	132758	132921	132921	133141	134278	134339	134339	135049	135074	135216	135022	135022	134606	133898	133045	133045	132348	132221	132049	131905	131905	131406
108168	109253	109264	110262	111385	112507	113024	113024	113558	114951	115402	116422	117884	118248	119823	120516	121201	121636	122818	123358	124202	124634	126426	128787	131015	131871	132387	133112	134288	135143	134339	134339	134838	135497	135216	135506	135730	135756	135358	135504	135303	134606	133898	133571	133411	133411	133045	132049	132049	132048
109253	109553	109879	110856	111879	113242	113594	113594	114479	115287	116158	117625	118156	119116	120516	121180	121910	122882	123813	124144	124634	126023	127261	130151	131427	132279	133006	134288	135500	135838	135932	135932	136315	136315	136114	136033	136129	137090	135756	135730	135647	135022	134431	134132	133838	133802	133648	133111	132745	132632
109429	110258	110856	111385	112711	113594	114479	114718	115287	116745	117465	118007	118568	119823	120780	121893	123358	123946	124192	124716	126014	126652	129516	131183	131871	133006	135114	135574	136332	136525	136525	136525	136871	137166	137166	137166	137712	137682	137040	136608	136291	135557	135022	135226	134431	134157	133902	133648	133648	133291
109879	110916	111339	111621	113444	114302	115287	115379	116277	117220	117682	118271	119349	120780	121552	122814	123985	124452	125608	126023	126652	127476	130350	131487	132581	134416	136018	136176	137193	137193	137047	137047	137246	137732	137898	137940	138000	138000	137505	137345	137007	135647	135261	135278	134818	134637	134431	134101	133986	133796
110804	111385	111433	111639	113691	115072	115755	116085	116894	117682	118271	119116	119743	121442	121893	123742	124347	126014	126135	126508	128168	128932	131247	132381	133342	135574	136964	137330	138190	137633	137472	137472	137940	138151	138076	138151	138240	138240	137706	137624	137426	136523	135845	136140	135422	135422	135404	134309	134221	134101
111343	112204	113019	113052	115003	115783	116551	116741	117682	118568	119116	119622	120840	121797	123590	124077	124806	126395	126518	127476	128403	129516	131487	133129	135345	136018	137338	138389	139250	139799	139250	139300	139300	139300	138820	139078	138820	138656	138584	137823	137624	136738	136291	136291	135845	135854	135437	135307	135307	134622
112106	113112	113433	113880	115398	116189	117115	117445	118131	119287	119396	120630	121552	122861	124055	124806	126395	126874	127476	128335	129516	130440	133070	133378	135875	137330	138221	139250	140053	140087	140072	140072	139997	139997	139511	139511	139286	139179	138810	138622	137823	137007	136523	136523	135992	135923	135501	135422	135422	135012
113183	113605	114208	114853	115835	116712	117143	117660	118898	119816	120136	121450	122814	123590	124668	126395	126874	127853	128335	129365	130137	130553	133244	135019	135875	137330	138389	139910	140428	140540	140428	140428	140072	140072	139865	139865	139865	139865	139286	138810	138584	137345	136669	136523	135992	135923	135854	135437	135437	135205
113605	114422	114853	115120	116215	116741	118181	118611	119816	120136	121045	122072	123590	124347	125780	126672	127335	128191	128969	129896	130561	132500	133342	135345	136482	137791	139167	140068	140852	141192	140888	141027	140317	140317	139889	139865	139757	139889	139511	138958	138958	137706	136669	136523	136283	136283	136038	135586	135586	135307
114243	114853	115621	116215	116741	118611	119209	119599	120136	121560	122072	123585	124668	125534	126672	127335	128191	128969	129734	130553	132051	132840	134533	135810	137309	138221	139679	140540	141295	141690	141295	141295	140853	140853	140168	139865	139865	140114	139543	139349	139349	137921	137034	136766	136452	136468	136452	135636	135586	135205
114422	115621	115835	116401	117859	119312	120013	120626	121161	121855	122861	124668	125466	126328	127485	128340	128776	129734	130440	131814	132459	133244	134992	136787	138041	138223	139679	141295	141724	141812	141536	141536	141104	141104	140670	140375	139889	140114	139543	139349	139349	138070	137174	137160	136540	136714	136540	136055	135969	135205
114523	115170	116155	116732	118611	119599	120626	121112	121597	122442	123301	125379	125534	127335	127853	128649	129465	130137	131068	132097	132840	133699	135019	137204	138096	139132	140646	141317	141812	142014	141751	141541	140853	140853	140670	140375	139889	140091	139349	139041	138940	138075	137174	137160	136891	136982	136806	136452	136145	135171
115351	116032	116401	118544	119451	120626	121331	121701	122426	123005	124881	125489	126549	127696	128547	129034	130042	130950	131814	132626	133596	134061	136787	138041	139005	140646	141397	141652	141969	142054	141969	142014	141130	141130	140670	140563	140375	140091	139323	138940	138820	138070	137174	137174	136982	136986	136891	136732	136401	135476
116032	116700	117841	119176	120341	121134	121768	122426	122897	123674	125271	126145	127431	128470	129034	130042	130407	131575	132338	133252	133661	134533	136907	138096	139691	140892	141291	141621	141928	141969	141812	142014	140820	140670	140403	140375	140375	140091	139323	138940	138636	137921	137174	137174	136714	136806	136806	136452	136145	135390
116170	116782	117878	119451	120683	121547	122228	122897	123408	124244	125429	126633	128547	129115	129618	130221	131340	132177	132626	133589	133676	134735	137285	138169	140329	141255	141458	141621	141877	141877	141130	140863	140512	140375	140283	140283	140403	140091	139323	138856	138636	137789	136982	136982	136637	136711	136504	136124	136124	135476
116782	117841	118342	120048	121001	122023	122959	123365	123847	124764	126145	127431	128852	129446	130042	130603	131575	132577	133474	133596	134061	134735	137586	139691	140436	141255	141621	141622	141877	141824	141130	140762	140267	140267	140134	140134	140283	139821	138773	138624	138183	137768	136711	136637	136124	136124	136123	135663	135663	135390
117841	118141	119373	120803	121547	122959	123525	123847	124648	125379	127013	128852	129446	130042	130603	131575	132338	133474	133589	134114	134735	135976	138117	139914	140436	141458	141635	141765	141877	141824	140990	140512	140134	140007	139700	139700	139746	139555	138616	138549	138126	137714	136058	135739	135739	135739	135604	135555	135555	135203
118527	118768	119373	120943	122228	123365	123976	124664	125126	126325	127523	129174	129768	130221	130870	131725	132944	133501	133801	134322	134960	135976	138117	139914	140877	141502	141635	141954	141954	141824	140808	140468	140007	139746	139586	139586	139469	138991	138616	138549	138126	137459	135697	135507	135388	135131	135131	135131	135131	134731
118768	118885	119486	121463	122862	123464	125058	125126	126223	127013	128691	129322	130031	131461	131936	132453	133501	134097	134408	134735	136063	136345	138388	140026	140889	141622	141954	142310	142272	141954	140990	140622	140007	139746	139459	139459	139365	138616	138126	137952	137836	137216	135680	135507	135041	135041	135131	135507	135189	134698
119132	119373	120512	122023	123409	124664	125847	126285	126550	127499	128852	129768	130635	131725	132451	133148	134021	134579	135613	135800	136175	137538	139596	140044	141119	141910	142310	142649	142844	142272	141824	141198	140468	140327	139586	139459	139041	138549	137952	137865	137836	137457	135697	135604	135591	135507	135528	135507	135189	134470
119486	120210	121463	122862	124043	125345	126550	126581	127296	127998	129322	130635	131725	132444	132547	133551	134582	135720	135800	136169	136871	138034	139661	140989	141615	142486	142624	142844	143152	142310	141953	141346	140808	140468	139648	139613	139365	138593	138223	138126	138040	137457	136246	136187	135840	135840	135840	135528	135528	134663
120512	121331	121984	123311	125051	126377	127296	127296	127963	128196	130250	131354	132421	132510	132754	134021	135613	136000	136485	136871	137943	138427	139873	141119	142486	143234	143221	143193	143193	142632	141953	141460	141085	140861	140203	139992	139365	138620	138318	138040	137865	137457	136615	136401	136295	136295	136246	136000	135626	134919
121331	121984	123262	124043	126218	127026	127847	127998	128241	129766	130932	132421	132547	133286	134021	135531	136485	136607	136882	138034	138757	139514	140137	141556	142595	144049	144030	143234	143234	142844	142140	141780	141154	140927	140517	140379	139992	139041	138366	138212	137865	137457	136875	136875	136875	136875	136611	136135	136104	135528
121622	122864	123311	124668	126431	127499	128081	128241	129301	130564	132067	132444	133214	133619	135119	135561	136604	137299	137943	138427	139140	140065	141424	142506	143457	144062	144030	143619	143355	142844	141885	141275	140848	140809	140327	139992	139613	138862	138593	138223	138040	137457	136661	136661	136872	136872	136611	136135	136111	135649
122864	122954	123884	125627	127414	128241	128500	129214	129794	131354	132257	133047	133766	135018	135498	135782	137042	137757	138375	138809	140065	140395	141860	142595	143457	144062	143953	143686	143619	142833	141783	140927	140809	140510	139968	139963	139499	138862	138430	137903	137647	136869	136283	136283	136283	136283	136246	136061	136061	135571
122864	123216	123898	126218	127847	128500	129214	129766	130298	132012	132754	133579	134837	135134	135511	136604	137416	137943	138372	139140	140065	140395	141983	143104	143907	144221	143959	143802	143686	143024	141783	140917	140510	139992	139767	139499	138881	138748	137903	137647	137423	136795	136159	136159	136094	136009	136000	135649	135649	135478
122954	123216	124052	126218	128101	129163	129612	129810	130656	132012	133047	133806	134648	135134	135479	136604	137416	137913	138375	139161	140082	140395	141983	142867	143953	144076	143959	143802	143686	143156	141783	140848	140029	139929	139103	138881	138825	138543	137851	137423	136889	136354	135921	136009	135784	135649	135649	135478	135478	135435
122643	123216	124331	126035	128101	128959	129527	129612	130656	131846	133011	133766	134383	134893	135464	136207	137416	137632	138056	138375	139816	140065	141422	142544	143175	143907	143457	143457	143175	142582	141436	140449	139929	139103	138862	138825	138483	137851	137423	136889	136795	136159	135550	135560	134873	135190	135419	135399	135399	135419
122610	123216	124331	126035	128109	128959	129527	129563	130298	131434	132668	133764	134304	134648	135464	136457	137354	137561	137913	138319	139161	139915	141399	141983	142595	143104	143169	143169	142654	142171	141200	140029	139470	139000	138543	138483	138035	137676	136889	136429	136285	135560	135443	135550	134498	134638	135345	135190	135190	135237
122610	122917	124291	125611	127539	128802	129527	129563	130267	131434	132668	133437	133938	134441	135464	136565	137320	137354	137516	137963	138790	138882	140463	141399	141807	142198	142369	142369	142171	141490	140211	139670	139059	138543	138164	138035	137069	136619	135921	136127	135921	135476	134303	134638	134457	134457	134704	134704	134511	134845
122424	122610	124688	125611	127539	128618	129368	129563	130267	131434	132745	133437	133863	134268	134998	136565	137311	137354	137413	137637	138475	138793	140164	140487	141399	141509	141509	141490	141476	140449	140016	139102	138483	138164	137499	137063	136427	135894	135517	135517	135476	134257	133789	133973	133973	133973	134333	134333	134133	133946
122917	124291	124849	125611	127889	128635	129521	129818	130843	131738	132745	133684	134268	134893	135494	136626	137320	137484	137429	137963	138790	138882	140164	140487	141144	141506	141490	141144	140979	140174	139183	138958	138349	137451	136953	136427	136059	135517	135004	135004	134942	134172	133556	133556	133556	133521	133946	133641	133641	133450
124120	124435	124853	127030	127765	128635	129470	129862	131422	131738	132745	133863	134570	134998	135854	136626	137413	137484	137875	138548	138882	139044	140254	140487	141131	141476	141144	140570	140275	139670	139005	138366	137473	136980	136427	136122	135736	135168	134585	134602	134602	133789	133276	133276	133045	132515	133204	132678	132678	132678
124435	124482	125196	127030	127889	128635	129521	130110	131448	131843	133364	133863	134570	135009	136010	136626	137421	137587	137587	137875	138652	138793	139926	140254	140605	140719	140566	140275	140128	139289	138958	137743	136980	136752	136213	136122	135585	135004	134539	134562	134257	133590	132828	133015	132582	132339	132828	132339	132339	132283
124435	124482	125383	127030	127895	128842	129818	130834	131422	131738	133364	134345	134658	135009	136041	137126	137587	137872	137872	138475	138652	139044	140164	140375	140736	140736	140375	140351	140128	139289	138937	137743	136980	136782	136427	136238	135736	135168	134562	134602	134602	133543	132582	133015	132260	132260	132339	132339	132339	132283
123654	124435	125383	127030	127895	129318	130039	130834	131422	132411	133499	134490	134971	135302	136025	136563	137687	137901	137875	138472	138652	139044	139995	140375	141001	141127	140566	140375	140259	139616	138937	138092	137501	137285	136608	136608	136122	135357	134602	134757	134748	134009	133543	133556	133315	133105	133105	133105	133086	132747
123244	123503	125196	126896	127765	129278	130039	130834	131422	132093	133364	134253	134490	134658	136025	136497	137687	137872	137687	137875	138176	138472	139703	139970	140719	140719	140375	140259	140041	139580	138539	138092	137501	136818	136607	136607	136238	135484	134611	134757	134748	134009	133543	133704	133160	133152	133105	133105	133086	133001
123244	123361	124489	126400	127574	129391	130039	130940	131451	132239	133355	133499	134345	134490	135599	136041	137419	137687	137419	137687	137946	138176	139189	139756	140351	140375	140259	139970	139674	139024	138109	137744	136997	136852	136752	136752	136238	135346	134611	134579	134579	134009	133350	133457	133160	133152	133105	133105	133105	132992
123244	123457	124071	125897	127371	129391	130237	131305	131830	132740	133055	133499	134303	134490	135535	135881	136960	137419	136939	137687	138000	138472	139287	139756	139995	140375	139970	139948	139616	138886	137996	137550	136997	136861	136466	136466	136174	135484	135307	134636	134636	134020	133543	133457	133160	133105	132992	132992	132992	133105
123361	123654	124365	125897	127574	129491	130392	131552	132182	132796	133055	133499	134490	134670	135599	135949	136466	136478	136574	137124	137945	138000	138775	139743	139756	139856	139756	139616	139309	138412	137550	137509	136997	136861	136362	136258	136174	135484	135307	134809	134748	134467	134020	133879	133610	133457	133260	133160	133160	133285
123457	124071	124667	125897	127642	129792	130590	131552	132182	132938	133055	133444	134495	134963	135535	135949	136642	136478	136478	136866	137419	137946	138590	139287	139400	139400	139400	139309	138942	138412	137509	136997	136830	136566	136258	136174	135823	135450	135074	134795	134809	134467	134041	133879	133457	133457	133617	133285	133285	133384
124010	124365	125100	127134	127935	129792	130392	131552	132445	132981	133124	133663	134670	135008	135599	136207	136870	136866	136866	137087	137512	137946	138590	139189	139309	139309	139400	139309	138945	138847	137513	137360	136997	136997	136861	136861	136412	135823	135450	135233	135450	134636	134263	134079	133879	134080	134080	133964	134080	133964
124928	124973	125414	127299	128066	129671	130179	131531	132060	132981	133424	134495	134963	135385	135949	136642	137222	137222	137110	137222	137568	137775	138590	139178	139500	139679	139734	139734	139395	139117	138942	137996	137509	137362	137362	137458	137362	136991	136166	135527	135527	135074	134819	134912	134252	134263	134263	134132	134132	134211
124973	125100	125439	127299	128066	129671	130179	131160	132060	132981	133518	134550	135385	135482	136207	136807	137502	137583	137568	137719	137776	138256	138840	139500	139734	140440	140453	140286	140286	140059	139227	139044	138536	138005	137947	137892	137690	137464	137071	136472	136166	135440	134997	135006	134602	134571	134823	134552	134393	134552
124973	125253	125439	127299	128066	129671	129926	130691	131954	132981	133529	134540	135008	135229	136293	137110	137583	137769	137776	138151	138256	138507	139383	139734	140774	141058	141234	141357	141357	141155	140286	139395	139227	139166	138858	138267	138153	138035	137464	137291	137071	135706	135527	135613	135006	134823	135006	134868	134868	134799
124928	125253	125563	127299	127858	129099	129904	130691	131565	133282	133529	134539	135074	135306	136663	137110	137719	137776	138151	138388	138507	139383	139866	141058	141628	141628	142389	142297	142196	141579	141351	140826	140796	140349	140017	139166	139166	138752	137892	137458	137320	136472	136124	136226	135826	135312	135550	135550	135312	135162
124928	125253	125563	127046	127819	128961	129871	130833	131565	132790	133710	134425	135074	135482	136663	137583	137863	137956	138388	139114	139383	139866	141234	141814	142507	143143	143151	143216	142953	142297	141705	141547	141351	140867	140419	140349	139594	139566	138752	137796	137595	137213	137098	137098	136813	136794	136439	136249	135941	135682
124283	125253	125800	127428	127819	129099	129871	130954	131565	132594	133710	134118	134792	135306	136807	137658	137956	138252	138787	139600	139874	140829	141839	142634	143143	143526	143858	144056	143858	143151	142297	142196	141515	141515	141342	140867	140270	139594	139278	138772	138226	137441	137320	137441	136950	136950	137098	136794	136439	136439
124007	125017	125800	127292	127660	128941	129871	130954	131329	132490	133133	133848	134538	135229	136663	137403	137956	138379	139133	139736	140311	140880	142507	142737	143507	143895	144056	144144	143976	143216	142991	142812	142148	141832	141344	140867	140342	139835	139331	139069	138772	137441	137320	137441	136950	136950	137098	136852	136852	136645
123866	124832	125800	127428	128158	129256	129988	130871	131089	132302	132571	133710	134403	134858	136113	137263	137956	138405	139275	139866	140671	141081	142481	142864	143373	143895	144246	144418	144246	143976	143143	142852	142324	142148	141385	141342	140342	139835	139375	139368	139141	137796	137441	137622	137098	137098	137168	136992	136992	136852
124603	124869	125777	127029	128158	128910	129789	130669	131329	132195	132488	133060	133834	134818	136113	137073	137696	138840	139275	140016	140753	141322	142481	142864	143484	143895	144059	144144	144144	143855	143234	143028	142812	142324	141755	141344	140806	139932	139397	139445	139368	138664	138131	138131	138097	137689	138080	137273	137273	137176
124603	124869	125777	126743	128158	128791	129576	130390	131052	131632	132195	132571	133133	134118	135510	136822	137462	138585	139151	139466	140348	141081	142296	142864	143895	144032	144235	144235	144235	143855	143234	143168	142852	142742	141866	141344	140323	140126	139489	139489	139397	138936	138664	138664	138131	138097	138097	137603	137603	137176
124007	125145	125629	126743	127292	128609	128941	129988	131052	131632	131952	132571	133060	133751	134858	136270	137107	137876	138837	139157	140016	140880	142161	142864	143484	143895	143988	143895	144235	143809	143234	143028	142852	142742	142324	141652	140806	140261	140126	139727	139445	138936	138770	138770	138725	138770	138770	138097	137836	137603
124869	125316	125629	126135	127029	128598	128910	129789	130390	131052	131909	132275	132913	133674	134592	136270	137073	137692	138837	139047	140016	141081	141776	142850	143371	143677	144059	144235	144459	144459	143855	143648	143168	142866	142694	141866	141424	140890	140482	139971	139727	139397	139162	138938	138927	139223	139274	138927	138927	138623
124869	124987	125367	125884	126762	128299	128598	129104	130183	130963	131863	132275	132700	133458	134350	136270	137107	137692	138603	139003	139345	140348	141750	143005	143659	143988	144235	144378	144717	144611	143917	143855	143501	143168	142790	142128	141424	141304	141064	140801	140482	139648	139162	139162	139371	139411	139581	139514	139514	138845
124302	124987	125316	125401	126762	127965	128598	129104	130183	130766	131531	131952	132493	133155	134350	136120	137240	137816	138685	138883	139157	140184	141628	143005	143659	143988	144378	144599	144855	144717	144396	144069	143648	143328	143241	142790	141901	141424	141298	140824	140584	139648	139162	139162	139223	139371	139514	139371	139105	138845
123352	124302	124302	124802	126538	127604	127965	128787	129907	130453	130849	131921	132358	133155	134592	135697	136701	137688	138603	138799	139093	140042	141395	142881	143328	143893	144159	144599	144882	144611	144349	144136	144069	143373	143328	142365	142128	141790	141421	141268	141267	139730	139491	139411	139371	139514	140123	139514	139514	139027
122667	123739	124081	124256	125401	126538	127578	127965	129104	130109	130646	130849	132048	132493	133892	135164	136120	137240	137816	138450	138887	139789	141296	142210	143328	143872	144159	144599	144857	144599	144349	144069	144069	143501	143340	142086	142086	141424	141268	141064	140890	139730	139648	139491	139411	139514	140123	139514	139691	139105
122552	122667	123461	123808	124302	125428	126158	127229	127578	128127	129252	130670	131259	132146	133168	134655	135394	136566	137681	137816	138799	139004	141296	142129	143328	143772	143998	144205	144599	144136	143998	143967	143812	143373	143340	142365	142365	141630	141287	141267	141064	140405	139730	139654	138987	139411	140051	139183	139183	139105
121416	122552	122623	123461	124079	124767	125428	126079	126750	127551	128033	128943	130670	131259	132493	133970	135164	135308	135697	137688	138450	139004	141157	141896	143224	143742	143996	144029	144599	144029	144029	143373	143503	143340	143262	142627	142627	141738	141287	141268	141122	140438	140257	140051	139654	139740	140051	139025	139025	139025
121372	122245	122281	122860	123808	124301	124741	125290	126079	126750	127488	128033	129207	130831	131813	133168	134315	135088	135286	135935	137688	138799	140804	141845	143162	143712	143861	144019	144205	143865	143622	142743	143262	142743	142627	142627	142627	141675	141588	141458	141268	140752	140405	140257	139772	139772	140092	139183	139063	139025
120530	121416	121525	121525	122860	124006	124416	124741	125428	126079	126750	127488	128033	129391	131396	132146	133687	134028	134573	135266	136447	137718	140264	141606	142368	143224	143712	143768	143865	143546	142743	142392	142457	142340	142340	142340	142340	141582	141314	141314	141287	140752	140405	140257	139772	139740	139740	139025	138987	138722
119710	120657	120695	120695	122093	123171	123808	124416	124741	125562	125901	127002	127750	128497	130158	131580	132615	133687	134028	134573	135266	136674	139230	141157	141845	142368	143224	143704	143704	142853	142299	142251	142251	142340	142340	142340	141738	141314	141314	141314	141122	140506	140405	140405	139939	139740	139865	139050	138931	138722
118595	120320	120320	120456	121533	122440	122608	123159	124254	124424	125254	125562	127250	127858	128782	130386	131813	132519	133008	134101	134573	135574	138192	139367	141157	141815	142299	142853	142853	142195	141779	141788	141788	141788	141788	141347	141289	140993	140993	141122	140992	140279	140257	140279	139772	139640	140206	139004	138977	138722
118267	119262	119262	119262	121326	122125	122440	122531	122650	123521	124416	124902	125571	127256	128164	129918	131580	131712	132294	133008	134101	134848	137195	138870	140007	141308	141735	142368	142848	142195	141773	141779	141752	141515	141478	141478	141347	141289	141289	141314	141263	140506	140632	140632	140206	139939	140206	139232	139063	139004
117488	118478	118478	118560	120695	121525	122074	122125	122440	122598	123411	124334	124684	125571	127256	128497	130386	131580	132242	132937	133849	134801	137097	138192	139367	140275	141606	142093	142195	141941	141773	141779	141752	141478	141347	141347	141315	141179	141179	141314	141263	140662	140662	140778	140206	140206	140268	139670	139533	139399
116522	117661	118269	118560	119162	120793	121326	121619	122074	122074	122531	123411	124300	124625	125848	127340	128621	130505	131631	132489	133395	134165	136102	137540	138347	139436	140275	141465	141735	141735	141465	141515	141478	141347	141347	141347	141315	141174	140992	140992	140778	140358	140358	140584	140143	140143	140206	139670	139522	139383
115846	117341	117612	117661	118830	120161	120525	120525	120885	120885	120885	121811	122571	123688	124697	126089	127608	130075	130505	132044	132937	133499	136020	137097	137985	138821	139436	140147	140848	141019	140959	141019	141347	141315	141315	141347	141347	141224	141179	141174	140688	140358	140624	140624	140130	140130	140143	139533	139383	138857
114757	116178	116522	116522	117853	118791	118830	118879	119714	120123	119750	120229	120567	122131	123688	125848	127067	128524	130075	130505	132242	133395	135436	136119	137540	138551	139371	140007	140757	140757	140066	140283	140679	140283	140283	141224	141224	141179	141174	140688	140631	139899	140130	140130	139904	139904	139670	139399	138714	138625
114080	115974	114767	114767	115974	117853	118289	118289	118791	118879	118929	119128	119691	120229	122571	124300	126089	127067	128308	129226	130215	132282	133499	135119	136130	137532	138039	138972	139371	139371	139326	139342	139985	139985	140012	140077	140084	139869	139869	139729	139574	138768	139651	139659	139043	139043	139043	138625	137965	137960
113476	114080	113826	113891	114955	115736	116908	117122	117601	118289	118289	118671	118929	119128	120415	123642	125025	126580	127063	128500	129233	130505	132350	133769	135270	136119	137532	137985	138551	138551	137985	137985	138209	138209	138379	139342	139397	139114	139114	139114	138730	137982	138480	138730	138098	138625	138638	137965	137509	137099
112736	113478	113478	113508	114496	115470	115633	116268	117122	118023	118086	118523	118656	118929	120415	122767	124364	125201	126005	127111	128500	129233	132240	132685	134274	135437	136798	137262	137562	137532	137262	137319	137684	137773	137799	138125	138390	138148	138666	138676	138390	137861	138446	138335	137861	138480	138581	137538	136797	136750
111858	112381	112381	112381	113826	114538	115434	115606	116341	116908	117601	118023	118202	118587	120382	121795	123624	124584	125201	126580	127111	129137	132221	132458	133769	134681	135270	135491	137175	137175	136963	136687	136963	136687	137482	137546	137845	137763	137855	137982	137862	137513	137861	137862	137403	137717	138120	136778	136674	136688
111287	111858	111858	111858	113403	114071	114516	115434	115975	116268	117140	117601	118156	118656	120382	121508	122897	123920	124584	125201	125903	127439	129591	132282	132593	133339	134681	135119	135752	135948	136252	135948	136252	135904	136252	137202	137482	137383	137482	137763	137383	137319	137513	137646	137200	137639	137639	136610	136326	136163
111181	111636	111636	111636	113160	113891	113940	114538	115535	116095	116703	117480	117659	118403	120041	121443	122280	123183	123920	124598	125773	127292	129377	131789	132458	132685	133389	134266	134944	135094	135094	135094	135586	135546	135797	135898	136533	136793	136991	137319	137200	136988	137362	137639	137200	137513	137449	136499	136163	136092
111169	112012	112012	112012	112871	113736	113940	114172	115310	116095	116703	117284	117529	118403	119744	121443	122280	122549	123184	124211	125055	127111	128938	130269	132221	132458	132853	133150	133779	133908	134624	134624	135025	135086	135324	135586	135898	136428	136660	136660	136660	136606	136658	137513	136606	137449	137271	136499	136163	135969
111181	112012	112012	112012	112871	113736	113736	113940	115097	115499	116341	116703	117480	118156	119720	121443	121594	122310	123177	123885	124598	126590	128938	129561	130714	132055	132853	132933	133150	133389	133908	133908	134996	134996	135086	135324	135586	135898	136338	136658	136606	136605	136606	136658	136605	137449	137271	136277	136012	135969
[truncated: 30 more columns]

## Sheet: phase_2
																															0.260175	0.239028	0.221115	0.206154	0.193869	0.183995	0.176275	0.170463	0.166328	0.163652	0.162233	0.161887	0.16245	0.163777	0.165745	0.168256	0.171235	0.174636
																												0.273973	0.244434	0.218925	0.197146	0.178797	0.163582	0.151213	0.141407	0.13389	0.128399	0.12468	0.122496	0.121621	0.121848	0.122986	0.124863	0.127328	0.130252	0.13353	0.137082	0.140854	0.144821
																									0.31249	0.272255	0.236904	0.206129	0.179618	0.157062	0.138152	0.12258	0.110044	0.100248	0.092902	0.0877251	0.0844466	0.0828076	0.0825623	0.0834795	0.0853444	0.0879597	0.0911475	0.0947503	0.098633	0.102684	0.106818	0.110974	0.115121
																							0.329152	0.281513	0.239325	0.202278	0.170062	0.142359	0.118852	0.0992237	0.083157	0.0703382	0.0604578	0.053212	0.0483044	0.0454472	0.0443631	0.0447863	0.0464645	0.0491601	0.0526517	0.0567359	0.0612284	0.0659657	0.0708066	0.0756336	0.0803547	0.0849044	0.0892458
																					0.359909	0.303775	0.253662	0.209269	0.170287	0.1364	0.107289	0.0826299	0.0620979	0.0453679	0.0321165	0.0220228	0.0147703	0.0100485	0.0075542	0.00699298	0.00808087	0.0105458	0.0141289	0.0185863	0.0236905	0.0292318	0.03502	0.0408855	0.0466814	0.0522843	0.0575965	0.0625471	0.0670934
																			0.406961	0.341216	0.282057	0.229195	0.182329	0.141151	0.105343	0.0745839	0.048545	0.0268963	0.00930589	-0.00455824	-0.0150266	-0.0224269	-0.0270822	-0.0293098	-0.0294193	-0.0277117	-0.0244773	-0.0199945	-0.0145282	-0.00832855	-0.00162901	0.00535478	0.0124267	0.0194115	0.0261564	0.0325327	0.0384371	0.0437931	0.0485529
																		0.39611	0.326773	0.264296	0.208395	0.158771	0.115118	0.0771187	0.0444495	0.0167804	-0.00622301	-0.024898	-0.0395835	-0.0506183	-0.0583395	-0.0630814	-0.0651738	-0.0649403	-0.0626969	-0.0587509	-0.0533986	-0.0469247	-0.0396001	-0.0316807	-0.0234059	-0.0149972	-0.00665621	0.00143618	0.00912177	0.0162664	0.0227613	0.0285251	0.0335045
																0.470768	0.390138	0.316906	0.250808	0.191564	0.138883	0.0924606	0.051981	0.0171212	-0.0124498	-0.0370689	-0.0570774	-0.0728193	-0.0846402	-0.0928855	-0.0978989	-0.100021	-0.0995882	-0.09693	-0.0923688	-0.0862177	-0.0787794	-0.0703442	-0.061189	-0.0515753	-0.0417483	-0.0319348	-0.0223421	-0.0131563	-0.00454109	0.00336426	0.0104459	0.0166173	0.0218204
															0.474494	0.389394	0.311955	0.241923	0.179025	0.122975	0.0734741	0.0302101	-0.00713857	-0.0389023	-0.0654191	-0.0870324	-0.10409	-0.116943	-0.125943	-0.131443	-0.133791	-0.133335	-0.130418	-0.125375	-0.118534	-0.110214	-0.100725	-0.0903612	-0.0794059	-0.0681261	-0.0567723	-0.0455769	-0.0347524	-0.02449	-0.0149586	-0.00630236	0.00135988	0.00793667	0.0133652
														0.484115	0.394235	0.312274	0.237988	0.171114	0.111374	0.0584744	0.0121082	-0.0280429	-0.0623072	-0.0910222	-0.114532	-0.133188	-0.147343	-0.157354	-0.163581	-0.166381	-0.166111	-0.163123	-0.157765	-0.150379	-0.1413	-0.130851	-0.119348	-0.107092	-0.0943694	-0.0814544	-0.0686022	-0.0560502	-0.0440162	-0.0326964	-0.0222645	-0.0128695	-0.00463512	0.00234269	0.00799655
													0.499999	0.405026	0.318224	0.239361	0.168184	0.104424	0.0477956	-0.00200197	-0.0452821	-0.0823698	-0.1136	-0.139317	-0.159872	-0.175621	-0.186924	-0.194146	-0.197651	-0.197801	-0.194961	-0.189488	-0.181737	-0.172055	-0.160781	-0.148247	-0.13477	-0.120659	-0.106206	-0.0916891	-0.0773691	-0.0634885	-0.0502697	-0.0379139	-0.0265994	-0.0164801	-0.00768394	-0.000311522	0.00556545
												0.522513	0.422137	0.330175	0.246409	0.170598	0.102483	0.0417879	-0.0117794	-0.0585263	-0.0987729	-0.132851	-0.161101	-0.183875	-0.201529	-0.214426	-0.222933	-0.22742	-0.228255	-0.22581	-0.220453	-0.212547	-0.202452	-0.190522	-0.177101	-0.162525	-0.147119	-0.131194	-0.115048	-0.0989658	-0.0832112	-0.068032	-0.0536555	-0.0402873	-0.0281104	-0.0172831	-0.00793761	-0.000178908	0.00591715
											0.55203	0.445943	0.348504	0.259508	0.178729	0.10592	0.0408156	-0.0168672	-0.0674276	-0.111179	-0.148449	-0.179574	-0.204902	-0.224791	-0.239602	-0.249706	-0.255475	-0.257283	-0.255507	-0.250523	-0.242703	-0.232419	-0.220034	-0.205907	-0.190388	-0.173819	-0.156528	-0.138833	-0.121036	-0.103426	-0.0862724	-0.0698271	-0.054322	-0.0399673	-0.0269502	-0.0154331	-0.0055527	0.00258213	0.00889149
										0.588919	0.476819	0.373588	0.279038	0.192958	0.115114	0.0452544	-0.0168944	-0.0716218	-0.119233	-0.160049	-0.194401	-0.222634	-0.245101	-0.262166	-0.274197	-0.281569	-0.28466	-0.283851	-0.279524	-0.27206	-0.261837	-0.249231	-0.234611	-0.218342	-0.200778	-0.182266	-0.163139	-0.143719	-0.124315	-0.105218	-0.0867024	-0.0690256	-0.0524233	-0.0371098	-0.0232765	-0.01109	-0.000690771	0.00780828	0.0143235
									0.633546	0.515139	0.405808	0.305383	0.213671	0.130453	0.05549	-0.0114787	-0.0707313	-0.122564	-0.167288	-0.20523	-0.236728	-0.262133	-0.281804	-0.29611	-0.305425	-0.31013	-0.310608	-0.307246	-0.300431	-0.290549	-0.277984	-0.263116	-0.24632	-0.227965	-0.208411	-0.188009	-0.167096	-0.146001	-0.125034	-0.104493	-0.084656	-0.0657844	-0.048118	-0.0318754	-0.0172519	-0.00441797	0.00648213	0.0153319	0.0220439
								0.686274	0.561274	0.445542	0.338929	0.241259	0.152328	0.071915	-0.000228016	-0.0643666	-0.120786	-0.169788	-0.21169	-0.246824	-0.275536	-0.29818	-0.315123	-0.326738	-0.333405	-0.335511	-0.333444	-0.327595	-0.318358	-0.306123	-0.291279	-0.274212	-0.255302	-0.234921	-0.213434	-0.191196	-0.168551	-0.14583	-0.123349	-0.101409	-0.0802923	-0.0602644	-0.0415692	-0.0244291	-0.00904315	0.00441455	0.0157961	0.0249814	0.0318797
								0.615589	0.493167	0.38006	0.27611	0.181135	0.0949274	0.0172568	-0.0521292	-0.113503	-0.167155	-0.213394	-0.252543	-0.284939	-0.310935	-0.330889	-0.345175	-0.35417	-0.35826	-0.357837	-0.353295	-0.34503	-0.33344	-0.31892	-0.301865	-0.282664	-0.261701	-0.239356	-0.215996	-0.191981	-0.167659	-0.143365	-0.119419	-0.0961266	-0.0737743	-0.0526307	-0.0329437	-0.0149394	0.00117967	0.0152358	0.0270777	0.036582	0.0436548
							0.678444	0.549052	0.429154	0.318614	0.217268	0.124928	0.04138	-0.033613	-0.100309	-0.158986	-0.209941	-0.253488	-0.289956	-0.319688	-0.34304	-0.360379	-0.372081	-0.378531	-0.380119	-0.377241	-0.370297	-0.359688	-0.345816	-0.329082	-0.309884	-0.288616	-0.265669	-0.241423	-0.216252	-0.19052	-0.164578	-0.138765	-0.113407	-0.0888111	-0.0652686	-0.0430516	-0.0224115	-0.00357786	0.0132434	0.0278711	0.040151	0.0499564	0.0571904
						0.750185	0.61356	0.486588	0.369157	0.261123	0.162319	0.0725488	-0.00840727	-0.0807917	-0.144868	-0.200921	-0.249253	-0.290182	-0.324045	-0.351188	-0.371974	-0.386774	-0.39597	-0.399952	-0.399114	-0.393858	-0.384588	-0.37171	-0.35563	-0.336755	-0.315486	-0.292222	-0.267357	-0.241277	-0.21436	-0.186972	-0.159469	-0.132196	-0.105478	-0.0796297	-0.0549445	-0.031698	-0.0101451	0.00948136	0.0269723	0.0421435	0.0548375	0.0649248	0.0723057
						0.687044	0.552729	0.428118	0.313091	0.2075	0.111171	0.0239018	-0.0545329	-0.124381	-0.185913	-0.239417	-0.285202	-0.323592	-0.354927	-0.379561	-0.39786	-0.410202	-0.416972	-0.418565	-0.415382	-0.407827	-0.39631	-0.38124	-0.36303	-0.342088	-0.318822	-0.293635	-0.266923	-0.239078	-0.210479	-0.1815	-0.152498	-0.123822	-0.095801	-0.0687524	-0.0429735	-0.0187432	0.00368068	0.0240621	0.0421889	0.057874	0.0709571	0.081306	0.0888182
					0.769843	0.627933	0.495869	0.373556	0.260869	0.157653	0.0637284	-0.0211121	-0.0970996	-0.164488	-0.223552	-0.274586	-0.317904	-0.353835	-0.382725	-0.404933	-0.420828	-0.430794	-0.435222	-0.434509	-0.429062	-0.41929	-0.405607	-0.388426	-0.368164	-0.345234	-0.320047	-0.293011	-0.264525	-0.234985	-0.204774	-0.174269	-0.143831	-0.113812	-0.0845455	-0.0563509	-0.029529	-0.00436181	0.0188897	0.0399867	0.0587143	0.0748825	0.0883286	0.0989176	0.106545
					0.712546	0.572774	0.442897	0.322815	0.212398	0.111485	0.0198915	-0.0625961	-0.136214	-0.201221	-0.257898	-0.306545	-0.347479	-0.381036	-0.407566	-0.427432	-0.441009	-0.448685	-0.450856	-0.447923	-0.440298	-0.428393	-0.412627	-0.393418	-0.371185	-0.346347	-0.319318	-0.290509	-0.260324	-0.229161	-0.197408	-0.165445	-0.133637	-0.102337	-0.0718832	-0.0425981	-0.0147854	0.0112701	0.0353047	0.0570768	0.0763688	0.0929883	0.10677	0.117577	0.125301
				0.806899	0.65918	0.52148	0.393722	0.275801	0.167582	0.0688975	-0.0204427	-0.100657	-0.171986	-0.234695	-0.28907	-0.335414	-0.374051	-0.40532	-0.429577	-0.447189	-0.458537	-0.464012	-0.464013	-0.458949	-0.449233	-0.435282	-0.41752	-0.396367	-0.372248	-0.345583	-0.316792	-0.286289	-0.254481	-0.22177	-0.188548	-0.155196	-0.122083	-0.0895663	-0.0579863	-0.0276679	0.00108204	0.0279761	0.0527479	0.0751533	0.0949724	0.11201	0.126099	0.137101	0.144904
				0.755425	0.60966	0.473962	0.348253	0.23242	0.126321	0.0297869	-0.0573805	-0.135403	-0.204529	-0.265025	-0.317184	-0.361314	-0.397743	-0.426815	-0.44889	-0.464339	-0.473549	-0.476913	-0.474837	-0.467731	-0.456014	-0.440107	-0.420435	-0.397426	-0.371506	-0.3431	-0.312629	-0.280513	-0.247161	-0.212978	-0.17836	-0.14369	-0.109341	-0.0756722	-0.0430274	-0.0117342	0.0178982	0.0455798	0.0710418	0.0940378	0.114345	0.131768	0.146136	0.157307	0.165171
			0.861826	0.707777	0.563897	0.430131	0.306395	0.192572	0.0885151	-0.00595166	-0.09103	-0.166948	-0.233956	-0.29233	-0.342362	-0.384369	-0.418682	-0.44565	-0.465636	-0.479016	-0.486181	-0.487529	-0.483468	-0.474414	-0.460788	-0.443016	-0.421526	-0.39675	-0.369117	-0.339054	-0.306989	-0.273341	-0.238526	-0.202949	-0.167009	-0.131094	-0.0955791	-0.0608251	-0.0271789	0.00502952	0.0354883	0.0639054	0.0900095	0.113552	0.134309	0.152082	0.166698	0.178014	0.185919
			0.816157	0.663871	0.521802	0.389892	0.268052	0.156158	0.0540591	-0.0384251	-0.121502	-0.195403	-0.260385	-0.316727	-0.364728	-0.404705	-0.436997	-0.461956	-0.479949	-0.491357	-0.496573	-0.496	-0.49005	-0.479143	-0.463702	-0.444159	-0.420944	-0.394492	-0.365235	-0.333605	-0.300031	-0.264936	-0.228738	-0.191847	-0.154664	-0.117578	-0.0809668	-0.0451953	-0.0106122	0.0224505	0.0536787	0.082778	0.109475	0.13352	0.154686	0.172773	0.187607	0.199044	0.206969
			0.774213	0.623616	0.483283	0.353151	0.233124	0.123075	0.0228483	-0.0677419	-0.148907	-0.220884	-0.283934	-0.338338	-0.384402	-0.422448	-0.452816	-0.475864	-0.491962	-0.501496	-0.504862	-0.502467	-0.494727	-0.482064	-0.464906	-0.443686	-0.41884	-0.390805	-0.360016	-0.326908	-0.291914	-0.255458	-0.217961	-0.179837	-0.141487	-0.103306	-0.0656717	-0.0289519	0.00650268	0.0403577	0.072297	0.102024	0.129265	0.153766	0.175301	0.193666	0.208687	0.220218	0.228143
		0.895234	0.735908	0.586924	0.448247	0.319809	0.201511	0.0932207	-0.00522364	-0.0940112	-0.173358	-0.243506	-0.304719	-0.357285	-0.401511	-0.437724	-0.466269	-0.487506	-0.501811	-0.509572	-0.511189	-0.507072	-0.497641	-0.483321	-0.464545	-0.441747	-0.415366	-0.385843	-0.353615	-0.319121	-0.282795	-0.245065	-0.206355	-0.16708	-0.127644	-0.0884436	-0.0498599	-0.0122619	0.0239974	0.0585818	0.0911733	0.121474	0.149207	0.174119	0.19598	0.214587	0.229763	0.241362	0.249266
		0.858994	0.701155	0.553703	0.4166	0.289772	0.173114	0.0664913	-0.0302631	-0.117343	-0.194968	-0.263383	-0.322859	-0.373686	-0.416175	-0.450658	-0.477482	-0.497012	-0.509627	-0.515718	-0.515689	-0.509954	-0.498935	-0.48306	-0.462765	-0.438488	-0.410671	-0.379756	-0.346185	-0.310398	-0.272831	-0.233917	-0.19408	-0.153737	-0.113296	-0.0731538	-0.0336951	0.00470996	0.0417064	0.0769563	0.11014	0.140958	0.169133	0.194408	0.216554	0.235365	0.250665	0.262305	0.270167
		0.826299	0.669867	0.523865	0.388248	0.262941	0.147833	0.0427836	-0.0523763	-0.137845	-0.213847	-0.280632	-0.338472	-0.387663	-0.42852	-0.461376	-0.486585	-0.504513	-0.515543	-0.52007	-0.5185	-0.511251	-0.498748	-0.481422	-0.459711	-0.434057	-0.404903	-0.372695	-0.337877	-0.300891	-0.262177	-0.222167	-0.18129	-0.139965	-0.0986004	-0.0575962	-0.0173381	0.0218018	0.0594669	0.0953178	0.129033	0.160313	0.188876	0.214468	0.236856	0.255835	0.271226	0.28288	0.290678
	0.962655	0.797065	0.641957	0.497317	0.363098	0.239219	0.125566	0.0219949	-0.0716689	-0.155627	-0.230108	-0.295365	-0.351674	-0.399335	-0.438665	-0.470002	-0.493702	-0.510136	-0.519689	-0.52276	-0.519757	-0.511101	-0.49722	-0.478547	-0.455525	-0.428596	-0.398207	-0.364806	-0.328839	-0.29075	-0.250982	-0.209969	-0.168141	-0.125919	-0.0837142	-0.0419275	-0.000946503	0.0388553	0.0771198	0.113506	0.147692	0.179376	0.208277	0.234137	0.256725	0.275833	0.291282	0.302923	0.310636
	0.935603	0.771209	0.617337	0.47397	0.341057	0.218512	0.106217	0.00402383	-0.0882451	-0.170796	-0.24386	-0.307695	-0.36258	-0.408817	-0.44673	-0.476657	-0.498959	-0.514008	-0.522194	-0.523918	-0.519591	-0.509637	-0.494485	-0.474574	-0.450345	-0.422246	-0.390725	-0.356232	-0.319215	-0.280122	-0.239394	-0.19747	-0.154781	-0.11175	-0.0687887	-0.0263005	0.0153261	0.0557161	0.0945101	0.131366	0.165961	0.197992	0.227177	0.253258	0.276002	0.295201	0.310676	0.322277	0.329884
	0.911934	0.748649	0.595923	0.453736	0.322033	0.200724	0.0896871	-0.0112295	-0.102207	-0.183456	-0.25521	-0.317731	-0.371301	-0.416227	-0.452832	-0.481461	-0.502476	-0.516253	-0.523183	-0.523671	-0.518132	-0.506989	-0.490677	-0.469636	-0.444309	-0.415146	-0.382597	-0.347114	-0.309148	-0.269148	-0.227557	-0.184816	-0.141357	-0.0976041	-0.0539718	-0.0108634	0.0313307	0.0722344	0.111487	0.148747	0.183688	0.216008	0.245424	0.271678	0.294535	0.313787	0.329256	0.34079	0.348269
	0.891571	0.729304	0.577631	0.436529	0.305938	0.185764	0.0758824	-0.0238624	-0.113656	-0.19371	-0.264264	-0.325582	-0.377949	-0.421674	-0.457085	-0.48453	-0.504371	-0.516989	-0.522778	-0.522144	-0.515505	-0.503287	-0.485925	-0.463863	-0.437547	-0.407427	-0.373956	-0.337588	-0.298775	-0.257968	-0.215611	-0.172147	-0.12801	-0.0836242	-0.0394061	0.00424014	0.0469231	0.0882656	0.127907	0.165503	0.200728	0.233279	0.262873	0.28925	0.312177	0.331445	0.346874	0.358314	0.365645
	0.874437	0.713096	0.562381	0.422264	0.292684	0.173542	0.0647108	-0.0339695	-0.122687	-0.201658	-0.271123	-0.33135	-0.382628	-0.425268	-0.459601	-0.485976	-0.50476	-0.516335	-0.521098	-0.519456	-0.511831	-0.498651	-0.480354	-0.457383	-0.430187	-0.399219	-0.364933	-0.327785	-0.288228	-0.246714	-0.20369	-0.159599	-0.114876	-0.0699467	-0.025229	0.0188722	0.0619648	0.103671	0.143629	0.181494	0.216941	0.249665	0.279383	0.305836	0.328789	0.348034	0.363392	0.374711	0.381873
	0.860461	0.699949	0.550093	0.410861	0.282188	0.163973	0.0560835	-0.0416421	-0.129395	-0.207395	-0.275886	-0.335138	-0.385442	-0.427113	-0.460484	-0.485907	-0.503751	-0.514401	-0.518255	-0.515723	-0.507229	-0.493202	-0.474082	-0.450315	-0.422352	-0.390646	-0.355653	-0.317831	-0.277633	-0.235514	-0.191922	-0.1473	-0.102084	-0.0567023	-0.011572	0.0329009	0.0763234	0.118317	0.15852	0.196587	0.232192	0.265031	0.29482	0.3213	0.344237	0.363422	0.378675	0.389848	0.39682
	0.849574	0.689792	0.540694	0.402243	0.27437	0.156973	0.0499155	-0.0469674	-0.13387	-0.211014	-0.278647	-0.33704	-0.386489	-0.42731	-0.459838	-0.484429	-0.501452	-0.511295	-0.514359	-0.511055	-0.501809	-0.487052	-0.467225	-0.442777	-0.414158	-0.381825	-0.346235	-0.307845	-0.267112	-0.224491	-0.18043	-0.135374	-0.0897596	-0.0440156	0.00144004	0.0462008	0.0898732	0.132079	0.172454	0.210656	0.246356	0.279252	0.309059	0.335517	0.358394	0.377482	0.3926	0.403599	0.410362
	0.841709	0.682557	0.534112	0.396335	0.269155	0.152465	0.0461264	-0.0500281	-0.136196	-0.212601	-0.279494	-0.337149	-0.385862	-0.425953	-0.45776	-0.481638	-0.497962	-0.50712	-0.509513	-0.505557	-0.495677	-0.480308	-0.459892	-0.434877	-0.405717	-0.372869	-0.336791	-0.297942	-0.25678	-0.213759	-0.16933	-0.123937	-0.0780192	-0.0320041	0.0136891	0.0586536	0.102496	0.144837	0.185314	0.223582	0.259315	0.292208	0.32198	0.348369	0.371144	0.390097	0.405048	0.415849	0.422383
	0.836807	0.67818	0.530282	0.393071	0.266471	0.150375	0.0446407	-0.0509022	-0.136453	-0.212239	-0.278512	-0.335549	-0.383649	-0.423132	-0.454339	-0.477629	-0.493375	-0.501969	-0.503815	-0.499327	-0.488935	-0.473072	-0.452184	-0.426719	-0.397133	-0.363883	-0.327428	-0.288229	-0.246743	-0.203427	-0.15873	-0.1131	-0.0669724	-0.0207779	0.0250648	0.0701488	0.11408	0.15648	0.196986	0.235254	0.270956	0.30379	0.333473	0.359746	0.382376	0.401157	0.415911	0.42649	0.432776
	0.834811	0.676603	0.529142	0.392385	0.266253	0.150635	0.0453882	-0.0496616	-0.134716	-0.210003	-0.275779	-0.33232	-0.37993	-0.41893	-0.449662	-0.472487	-0.48778	-0.495934	-0.497354	-0.492458	-0.481673	-0.465438	-0.444196	-0.418399	-0.388502	-0.354964	-0.318245	-0.278805	-0.237103	-0.193595	-0.148733	-0.102962	-0.056721	-0.010439	0.0354651	0.0805841	0.124524	0.166907	0.207371	0.24557	0.28118	0.313896	0.343438	0.369547	0.391991	0.410565	0.425091	0.435422	0.441443
	0.835671	0.677772	0.530638	0.394221	0.268441	0.153184	0.0483049	-0.0463725	-0.131052	-0.205964	-0.271366	-0.327537	-0.374782	-0.413424	-0.443806	-0.466291	-0.481256	-0.489095	-0.490215	-0.485033	-0.473979	-0.457492	-0.436017	-0.410006	-0.379915	-0.346203	-0.309331	-0.26976	-0.227949	-0.184355	-0.139429	-0.0936177	-0.0473583	-0.00108073	0.0447962	0.0898658	0.133735	0.176024	0.216373	0.254437	0.289891	0.322433	0.351782	0.37768	0.399897	0.418228	0.432497	0.442558	0.448297
	0.839341	0.681641	0.534719	0.398527	0.272981	0.157966	0.0533333	-0.0410942	-0.125522	-0.200184	-0.265338	-0.321265	-0.368272	-0.406682	-0.436842	-0.459115	-0.473879	-0.481529	-0.482472	-0.47713	-0.46593	-0.449314	-0.427726	-0.401619	-0.371451	-0.337681	-0.30077	-0.261179	-0.219367	-0.175792	-0.130904	-0.0851505	-0.0389686	0.00721248	0.052974	0.0979097	0.141627	0.183747	0.22391	0.261771	0.297009	0.329319	0.358423	0.384065	0.406014	0.424067	0.43805	0.447819	0.45326
	0.845785	0.68817	0.541345	0.405259	0.279828	0.164932	0.0604233	-0.0338787	-0.118181	-0.192719	-0.257752	-0.313563	-0.360459	-0.398767	-0.428833	-0.451021	-0.465712	-0.4733	-0.474195	-0.468816	-0.457595	-0.440972	-0.419393	-0.393312	-0.363184	-0.329471	-0.292634	-0.253134	-0.21143	-0.167979	-0.123232	-0.0776352	-0.0316263	0.014366	0.0599239	0.104641	0.148126	0.190002	0.229907	0.267501	0.302459	0.334482	0.363291	0.38863	0.410272	0.428014	0.441684	0.451138	0.456267
	0.854971	0.697325	0.550479	0.41438	0.288941	0.174042	0.0695321	-0.0247706	-0.109075	-0.183616	-0.248657	-0.304481	-0.351397	-0.389732	-0.419833	-0.442066	-0.456812	-0.464467	-0.46544	-0.460152	-0.449035	-0.432529	-0.411081	-0.385145	-0.355176	-0.321637	-0.284988	-0.245689	-0.204201	-0.16098	-0.116477	-0.0711363	-0.0253962	0.0203156	0.0655816	0.109997	0.15317	0.194725	0.234303	0.271562	0.306182	0.337861	0.366324	0.391317	0.412612	0.43001	0.44334	0.452461	0.457263
	0.866876	0.709082	0.562095	0.425861	0.300291	0.185263	0.0806253	-0.0138057	-0.0982401	-0.172915	-0.238094	-0.294062	-0.341128	-0.37962	-0.409888	-0.432296	-0.447227	-0.455077	-0.456257	-0.451187	-0.4403	-0.424036	-0.402842	-0.377171	-0.347481	-0.314231	-0.277884	-0.238899	-0.197736	-0.15485	-0.110693	-0.0657077	-0.0203319	0.0250075	0.0698939	0.113923	0.156705	0.197865	0.237045	0.273905	0.308125	0.339407	0.367474	0.392077	0.412988	0.430011	0.442975	0.451742	0.456205
	0.881485	0.723423	0.576173	0.439681	0.313854	0.198571	0.0936774	-0.00101113	-0.0857061	-0.160646	-0.226094	-0.282337	-0.329685	-0.368468	-0.399033	-0.421748	-0.436995	-0.445171	-0.446686	-0.441962	-0.431431	-0.415533	-0.394716	-0.369432	-0.340139	-0.307297	-0.271366	-0.232806	-0.192077	-0.149632	-0.105923	-0.0613921	-0.016476	0.0283994	0.0728187	0.116379	0.158691	0.199382	0.238094	0.27449	0.308251	0.339081	0.366705	0.390874	0.411365	0.427981	0.440556	0.448952	0.453065
	0.898792	0.74034	0.592705	0.455828	0.329618	0.213952	0.108672	0.0135953	-0.0714917	-0.146828	-0.212678	-0.26933	-0.317094	-0.356299	-0.387295	-0.410449	-0.426143	-0.434775	-0.436756	-0.432506	-0.422458	-0.407052	-0.386735	-0.36196	-0.333184	-0.300865	-0.265465	-0.227442	-0.187255	-0.145357	-0.102198	-0.0582209	-0.0138594	0.030461	0.0743262	0.117335	0.159099	0.199246	0.237423	0.273291	0.306535	0.336859	0.363993	0.387687	0.407722	0.423902	0.436064	0.444073	0.447826
	0.918801	0.759836	0.611689	0.474301	0.34758	0.231399	0.125603	0.0300059	-0.055606	-0.131473	-0.197859	-0.255053	-0.303366	-0.343128	-0.374688	-0.398413	-0.414688	-0.423908	-0.426483	-0.422837	-0.4134	-0.398611	-0.378919	-0.354774	-0.326634	-0.294956	-0.260201	-0.222827	-0.183291	-0.142045	-0.0995387	-0.0562127	-0.0125004	0.0311743	0.0743989	0.116773	0.157912	0.197444	0.235016	0.270294	0.302963	0.332731	0.359327	0.382506	0.40205	0.417767	0.429495	0.437101	0.440486
		0.78192	0.633135	0.495108	0.367745	0.250919	0.144474	0.0482234	-0.0380473	-0.114579	-0.181636	-0.239508	-0.288504	-0.328957	-0.361216	-0.385648	-0.402634	-0.412574	-0.415876	-0.412962	-0.404263	-0.390218	-0.371274	-0.347882	-0.320497	-0.289578	-0.255582	-0.218968	-0.180191	-0.139703	-0.0979502	-0.0553737	-0.0124048	0.0305343	0.0730325	0.114692	0.155127	0.193972	0.230873	0.265499	0.297537	0.326697	0.352711	0.375336	0.394356	0.409583	0.420856	0.428046	0.431057
		0.806616	0.657064	0.518267	0.390131	0.272528	0.165301	0.0682618	-0.0188028	-0.0961342	-0.163998	-0.222683	-0.2725	-0.31378	-0.346872	-0.372144	-0.389977	-0.400768	-0.404927	-0.402875	-0.395043	-0.381868	-0.363796	-0.341278	-0.314769	-0.284725	-0.251603	-0.21586	-0.17795	-0.138324	-0.0974264	-0.0556966	-0.0135646	0.0285494	0.0702361	0.111099	0.150757	0.188842	0.225007	0.25892	0.290271	0.318774	0.344162	0.366195	0.384661	0.399372	0.410171	0.416934	0.419566
		0.833955	0.683507	0.54381	0.414768	0.296253	0.188109	0.0901465	0.0021519	-0.0761162	-0.144923	-0.204559	-0.255332	-0.297575	-0.331636	-0.357882	-0.376695	-0.388471	-0.393619	-0.392559	-0.385721	-0.373542	-0.356467	-0.334945	-0.309431	-0.280378	-0.248244	-0.213483	-0.176548	-0.137888	-0.0979465	-0.0571604	-0.015958	0.0252423	0.0660333	0.106021	0.144825	0.182082	0.217444	0.250585	0.281197	0.308993	0.333713	0.355119	0.372999	0.38717	0.39748	0.403805	0.406055
			0.712508	0.571777	0.441695	0.322135	0.212937	0.113915	0.0248536	-0.0544884	-0.124376	-0.185099	-0.236966	-0.280308	-0.315475	-0.342831	-0.362757	-0.375651	-0.381919	-0.381981	-0.376266	-0.365209	-0.349255	-0.328852	-0.304451	-0.276506	-0.245473	-0.211805	-0.175952	-0.138361	-0.0994759	-0.0597295	-0.0195487	0.0206501	0.0604621	0.0994954	0.137372	0.173732	0.208229	0.240539	0.270358	0.297402	0.321412	0.342155	0.359422	0.373033	0.382837	0.388717	0.390583
			0.744121	0.602223	0.470967	0.350225	0.239838	0.139618	0.0493519	-0.031202	-0.102309	-0.164257	-0.217355	-0.261934	-0.298342	-0.326943	-0.348118	-0.362263	-0.369783	-0.371097	-0.366632	-0.356824	-0.342114	-0.32295	-0.299782	-0.273062	-0.243243	-0.210777	-0.176113	-0.139695	-0.101965	-0.0633534	-0.0242853	0.0148253	0.053576	0.0915774	0.128455	0.163849	0.197418	0.228841	0.257816	0.284062	0.307324	0.327371	0.343997	0.357027	0.366314	0.371741	0.373225
			0.778415	0.635216	0.50265	0.380588	0.268874	0.167319	0.0757097	-0.00619474	-0.0786589	-0.14197	-0.196438	-0.242392	-0.280177	-0.31016	-0.332718	-0.348246	-0.35715	-0.359846	-0.35676	-0.348326	-0.334985	-0.317182	-0.295365	-0.269985	-0.241492	-0.210338	-0.176968	-0.141825	-0.105348	-0.0679659	-0.0301008	0.00783587	0.0454442	0.0823374	0.118143	0.152506	0.185087	0.215567	0.243648	0.269053	0.291529	0.310848	0.32681	0.339241	0.347998	0.352968	0.354074
				0.670835	0.536822	0.413304	0.300124	0.197096	0.104004	0.0206097	-0.0533511	-0.118165	-0.174141	-0.221606	-0.260906	-0.292406	-0.316482	-0.333527	-0.343946	-0.348153	-0.346574	-0.33964	-0.327791	-0.311469	-0.291121	-0.267196	-0.240142	-0.210408	-0.178437	-0.144671	-0.109544	-0.0734849	-0.0369118	-0.000233758	0.0361521	0.071862	0.106527	0.139793	0.171326	0.20081	0.227949	0.25247	0.274124	0.292687	0.30796	0.319776	0.327994	0.332507	0.333238
				0.709176	0.573579	0.448466	0.333682	0.229039	0.134326	0.0493021	-0.0262946	-0.0927504	-0.150372	-0.199487	-0.24044	-0.273592	-0.29932	-0.318015	-0.330081	-0.33593	-0.335984	-0.330676	-0.320441	-0.30572	-0.286959	-0.264603	-0.239099	-0.210892	-0.180425	-0.148136	-0.114456	-0.0798118	-0.0446185	-0.00928244	0.0258024	0.0602552	0.09371	0.125817	0.156244	0.184679	0.21083	0.234427	0.255225	0.273004	0.287569	0.298755	0.306428	0.310482	0.310847
					0.613027	0.486181	0.369653	0.263257	0.166782	0.0799886	0.00261602	-0.0656208	-0.125028	-0.17593	-0.218671	-0.253612	-0.281127	-0.301606	-0.315449	-0.323068	-0.324884	-0.321325	-0.312827	-0.299827	-0.282769	-0.262096	-0.238252	-0.21168	-0.182819	-0.152106	-0.119969	-0.0868304	-0.0531037	-0.0191916	0.0145149	0.0476384	0.0798162	0.110702	0.139967	0.167303	0.192421	0.215057	0.234967	0.251935	0.265773	0.276318	0.28344	0.287039	0.287047
					0.655292	0.526573	0.40816	0.299871	0.201493	0.112791	0.0335023	-0.036655	-0.0979857	-0.150814	-0.195481	-0.232346	-0.261782	-0.284176	-0.299927	-0.309445	-0.313149	-0.311465	-0.304824	-0.293664	-0.278425	-0.259547	-0.237473	-0.212641	-0.18549	-0.15645	-0.12595	-0.0944072	-0.0622324	-0.0298249	0.00242763	0.0341511	0.0649864	0.0945909	0.12264	0.148828	0.172871	0.194508	0.2135	0.229636	0.242729	0.252624	0.259193	0.26234	0.262005
						0.569779	0.449343	0.339019	0.238599	0.147846	0.066502	-0.00571532	-0.0691086	-0.124	-0.17073	-0.209654	-0.241145	-0.265587	-0.283377	-0.294922	-0.30064	-0.300953	-0.296291	-0.287089	-0.273784	-0.256813	-0.236616	-0.21363	-0.188288	-0.16102	-0.132249	-0.10239	-0.0718511	-0.0410273	-0.010303	0.0199515	0.0493806	0.0776456	0.104426	0.12942	0.152347	0.172951	0.190998	0.206279	0.218614	0.227851	0.233866	0.236571	0.235906
						0.615957	0.493355	0.380857	0.278253	0.18531	0.10177	0.0273529	-0.0382416	-0.095334	-0.144262	-0.185381	-0.21906	-0.245682	-0.26564	-0.279341	-0.287197	-0.289631	-0.287068	-0.279941	-0.268683	-0.25373	-0.235518	-0.214481	-0.191048	-0.165647	-0.138696	-0.110609	-0.0817876	-0.052625	-0.0235013	0.00521681	0.0331779	0.0600472	0.0855079	0.109263	0.131037	0.150576	0.167651	0.182059	0.193624	0.202197	0.207663	0.209933	0.208957
							0.54037	0.425555	0.320627	0.225353	0.139477	0.0627217	-0.00521233	-0.0646431	-0.115906	-0.159355	-0.195354	-0.224286	-0.246542	-0.262525	-0.272645	-0.27732	-0.276975	-0.272039	-0.262942	-0.250117	-0.233996	-0.215009	-0.193584	-0.170144	-0.145104	-0.118873	-0.09185	-0.0644244	-0.0369721	-0.00985573	0.0165774	0.0419965	0.0660894	0.0885632	0.109147	0.127591	0.143672	0.15719	0.167975	0.175884	0.180803	0.182653	0.181386
								0.473304	0.365911	0.268166	0.179814	0.100581	0.0301697	-0.0317363	-0.0854701	-0.131381	-0.169835	-0.201208	-0.22589	-0.24428	-0.256786	-0.263825	-0.265816	-0.263186	-0.256361	-0.245772	-0.231846	-0.215011	-0.195691	-0.174304	-0.151263	-0.126972	-0.101827	-0.076212	-0.0504999	-0.0250488	-0.000201636	0.0237152	0.0463938	0.0675462	0.0869054	0.104228	0.119293	0.131908	0.141907	0.14915	0.153532	0.154977	0.153441
								0.524312	0.414313	0.313956	0.22299	0.14114	0.0681135	0.00359596	-0.0527433	-0.101251	-0.14229	-0.176233	-0.203468	-0.224391	-0.239407	-0.248929	-0.253373	-0.253162	-0.24872	-0.240474	-0.228847	-0.214263	-0.197143	-0.1779	-0.156944	-0.134676	-0.111485	-0.0877536	-0.0638485	-0.040124	-0.0169187	0.00544572	0.0266661	0.046459	0.0645625	0.0807376	0.0947696	0.10647	0.115677	0.122259	0.126114	0.127171	0.125395
									0.466059	0.362951	0.269231	0.184627	0.108848	0.0415826	-0.0174964	-0.0687337	-0.112488	-0.149131	-0.179046	-0.202626	-0.220273	-0.232396	-0.239408	-0.24173	-0.23978	-0.233981	-0.224755	-0.212521	-0.197694	-0.180685	-0.161899	-0.141733	-0.120572	-0.0987936	-0.0767604	-0.0548219	-0.0333121	-0.0125478	0.00717251	0.0255705	0.0423892	0.0573947	0.0703776	0.0811546	0.0895696	0.0954959	0.098837	0.0995285	0.0975395
										0.415398	0.318784	0.231288	0.15262	0.0824726	0.0205202	-0.0335783	-0.0801783	-0.119648	-0.152369	-0.178729	-0.199127	-0.213969	-0.223664	-0.228629	-0.229279	-0.226032	-0.219307	-0.209517	-0.197076	-0.182389	-0.165856	-0.14787	-0.128812	-0.109055	-0.0889562	-0.0688608	-0.0490978	-0.0299792	-0.0117982	0.00517186	0.0206792	0.0344954	0.0464163	0.056264	0.0638881	0.0691675	0.0720115	0.0723616	0.0701926
											0.371918	0.281392	0.1997	0.126535	0.0615766	0.00448603	-0.0450887	-0.0875128	-0.123163	-0.152424	-0.175693	-0.19337	-0.205861	-0.213579	-0.216934	-0.216343	-0.212216	-0.204966	-0.195	-0.18272	-0.168522	-0.152792	-0.135909	-0.118238	-0.100134	-0.0819367	-0.0639695	-0.0465394	-0.0299345	-0.0144228	-0.000250558	0.0123591	0.0232079	0.0321233	0.038961	0.0436055	0.045972	0.046008	0.0436947
												0.335228	0.250375	0.17406	0.105964	0.0457513	-0.00692598	-0.0524296	-0.0911322	-0.123416	-0.149673	-0.170299	-0.185698	-0.196276	-0.202442	-0.204606	-0.203175	-0.198558	-0.191155	-0.181366	-0.16958	-0.156181	-0.141541	-0.126021	-0.10997	-0.0937224	-0.0775974	-0.0618963	-0.0469017	-0.0328761	-0.02006	-0.00867098	0.00109837	0.00908164	0.0151402	0.0191647	0.0210765	0.0208294	0.0184106
													0.304958	0.22536	0.153995	0.0905316	0.034625	-0.0140826	-0.0559599	-0.0913855	-0.120746	-0.144435	-0.162852	-0.176397	-0.185476	-0.190493	-0.191854	-0.189959	-0.185206	-0.177989	-0.168693	-0.157696	-0.145365	-0.132057	-0.118114	-0.103867	-0.0896285	-0.0756941	-0.0623412	-0.0498265	-0.0383848	-0.0282278	-0.019542	-0.0124878	-0.00719782	-0.00377506	-0.00229184	-0.0027881	-0.00526993
														0.280768	0.206005	0.139163	0.0799015	0.0278671	-0.0173053	-0.0559901	-0.0885697	-0.115433	-0.136975	-0.153592	-0.165685	-0.173653	-0.177897	-0.178814	-0.176795	-0.17223	-0.165498	-0.156972	-0.147015	-0.135977	-0.124196	-0.111996	-0.099685	-0.0875524	-0.0758699	-0.0648881	-0.0548361	-0.0459193	-0.0383182	-0.0321869	-0.0276517	-0.0248091	-0.0237251	-0.0244329	-0.0269319
															0.262351	0.192004	0.129264	0.0737811	0.0251946	-0.0168654	-0.0527769	-0.0829246	-0.107698	-0.12749	-0.142695	-0.15371	-0.160928	-0.164742	-0.165539	-0.163703	-0.159607	-0.15362	-0.146098	-0.137387	-0.127818	-0.11771	-0.107365	-0.0970662	-0.0870797	-0.0776499	-0.0689998	-0.0613283	-0.0548099	-0.049592	-0.0457944	-0.0435072	-0.0427894	-0.0436676	-0.0461343
																0.249437	0.183096	0.124045	0.0719268	0.0263773	-0.0129775	-0.0465173	-0.0746268	-0.0976942	-0.11611	-0.130263	-0.140544	-0.14734	-0.151033	-0.151999	-0.15061	-0.147226	-0.142199	-0.135867	-0.128558	-0.120584	-0.11224	-0.103805	-0.0955371	-0.0876753	-0.0804361	-0.074012	-0.0685708	-0.0642535	-0.061173	-0.0594126	-0.0590246	-0.0600285	-0.0624098
																		0.179067	0.123302	0.0741505	0.0312431	-0.00579492	-0.0373432	-0.0637849	-0.0855048	-0.102888	-0.116319	-0.126178	-0.132843	-0.136686	-0.13807	-0.137351	-0.134874	-0.130973	-0.125969	-0.120168	-0.113858	-0.107312	-0.100782	-0.0945015	-0.088679	-0.0835009	-0.0791282	-0.0756952	-0.0733077	-0.0720423	-0.0719439	-0.073025	-0.0752639
																			0.179757	0.126892	0.0803245	0.0396841	0.00459656	-0.025316	-0.0504331	-0.0711344	-0.0877985	-0.100801	-0.110513	-0.117301	-0.121523	-0.123528	-0.123656	-0.122234	-0.119577	-0.115984	-0.111738	-0.107104	-0.10233	-0.097639	-0.0932357	-0.0892989	-0.0859825	-0.0834139	-0.0816918	-0.0808856	-0.081033	-0.0821391	-0.0841747
																					0.134732	0.0903869	0.0516618	0.018184	-0.0104207	-0.0345261	-0.0545052	-0.0707278	-0.0835594	-0.0933597	-0.100481	-0.105267	-0.10805	-0.109152	-0.10888	-0.107528	-0.105373	-0.102672	-0.099665	-0.0965711	-0.0935861	-0.0908822	-0.0886064	-0.0868787	-0.0857907	-0.0854042	-0.0857497	-0.0868245	-0.088592
																							0.104348	0.0672128	0.0350327	0.00743951	-0.0159336	-0.0354506	-0.0514709	-0.064348	-0.0744279	-0.0820477	-0.0875341	-0.0912018	-0.093352	-0.094271	-0.0942286	-0.0934767	-0.0922477	-0.0907532	-0.089182	-0.0876993	-0.0864446	-0.0855306	-0.0850415	-0.0850315	-0.0855233	-0.0865067	-0.0879371
																									0.0864542	0.0552922	0.0284486	0.00556559	-0.01371	-0.0297253	-0.0428199	-0.0533244	-0.0615588	-0.067831	-0.0724356	-0.075652	-0.0777429	-0.0789532	-0.0795083	-0.0796123	-0.0794469	-0.0791698	-0.0789131	-0.0787819	-0.0788526	-0.0791717	-0.0797542	-0.0805818	-0.0816021
																												0.0528836	0.0302889	0.0110769	-0.00508551	-0.0185221	-0.0295461	-0.0384586	-0.045547	-0.0510837	-0.0553245	-0.0585067	-0.0608485	-0.0625467	-0.0637753	-0.0646846	-0.0653988	-0.0660153	-0.0666028	-0.0671997	-0.0678131	-0.0684165	-0.0689492
																															0.0393755	0.0229625	0.00911052	-0.00247452	-0.0120729	-0.0199496	-0.026353	-0.0315133	-0.0356409	-0.0389251	-0.0415322	-0.0436046	-0.0452588	-0.0465841	-0.0476413	-0.0484605	-0.0490406	-0.049347
[truncated: 29 more columns]

## Sheet: intensity_3
104625	105714	105754	105961	106997	107907	108976	108941	109139	109320	109920	111513	111878	112432	113834	114003	114577	115054	115071	115920	116466	116823	118181	120412	120640	121744	123278	124576	125164	125175	124669	124669	124669	125336	125336	126029	126029	126029	126029	126846	125625	125051	125051	125051	125051	125051	124612	124386	123967	123049
105500	105714	105963	106437	106997	108238	109139	109139	109184	109481	109920	111513	112189	112894	114003	114140	115071	115071	115590	116096	116691	117786	118197	120412	120640	122269	123450	124775	125175	125211	125175	125211	125211	125821	125848	126596	126596	126596	126596	127015	125625	125051	125051	125051	125051	125051	124810	124386	123973	123967
105714	105963	106437	106496	107907	109139	109481	109320	109797	111127	111513	111882	113501	113980	114140	115504	115971	116096	116244	116691	117786	118181	118697	121001	122325	124576	125011	125423	125785	125948	125848	125948	127015	127161	127161	127790	127868	128045	127856	127856	127694	126923	126498	126498	125625	125733	125552	125291	125291	125001
105963	106666	107055	107714	108728	109481	110150	110150	110595	111385	111926	112662	113910	114088	115504	115980	116318	116466	117286	118042	118197	118697	120222	122325	124576	125011	125423	125998	127016	127841	127016	127161	127758	128178	128045	128327	128398	128673	128250	128395	128240	127856	127015	126923	126735	126735	126498	125645	125645	125640
106666	107914	107914	108187	109147	110416	110832	110609	111292	111882	112343	113822	114088	114782	115980	116318	117230	117683	118071	118270	118785	119816	121001	123602	124676	125402	125998	127016	128227	128561	128561	128561	128858	128858	128817	128817	128876	130022	128673	128909	128909	127988	127519	127458	127096	127096	127053	126494	126188	125948
106733	108487	108531	108620	109915	110747	111307	111385	111882	113427	113509	113980	114318	115504	116140	117046	118042	118322	118538	119205	119816	120222	122706	124520	125011	125926	127841	128302	129019	129381	129381	129381	129461	129791	129922	129922	130418	130492	129666	129570	129502	128870	127988	128319	127458	127321	127265	127053	127053	126576
107988	108620	108620	108728	110595	111170	111926	112217	112565	113509	113910	114275	115128	116140	116691	117527	118384	118893	119411	119997	120217	121321	123764	124676	125579	127156	128701	128826	129754	129754	129611	129611	129922	130418	130425	130638	130835	130835	130417	130340	130255	128954	128319	128662	127988	127988	127494	127318	127318	127193
108101	109218	108989	108989	110741	111881	112565	112565	113396	113542	114275	114782	115315	116393	117230	118322	118820	120121	120133	120217	121597	122653	124361	125402	126264	128155	129527	129851	130800	130046	129851	129922	130425	130863	130863	131017	131070	131070	130638	130492	130396	129570	128957	129191	128702	128704	128383	127494	127494	127265
108685	109632	110035	110160	111820	112714	113035	113363	114121	114622	114782	115203	116129	116884	118299	118561	119232	120390	120609	121321	122123	122830	124520	126052	128081	128701	129854	130928	132031	132310	131833	132154	132154	132154	131450	131629	131491	131491	131403	131000	130737	129863	129555	129555	128957	129153	128708	128383	128383	128026
109190	111392	110741	110741	112341	112923	113481	113587	114311	115128	115128	115850	116884	117891	118561	119232	120554	120919	121321	122110	122818	123498	125926	126496	128624	129770	130892	132031	132413	132883	132760	132760	132608	132682	132382	132382	132156	131937	131622	131406	131100	130255	129609	129636	129264	129191	128793	128704	128704	128383
110280	111652	111652	111869	112714	113363	113587	114121	114889	115338	115839	116753	117768	118503	119226	120554	120919	121718	122110	122818	123271	123719	126264	127796	128624	130003	130928	132352	132928	133057	132997	132999	132855	132936	132727	132727	132727	132899	132182	131865	131865	130737	129770	129734	129265	129264	129153	128708	128708	128383
111374	111869	111959	111959	112923	113481	114399	114889	115338	116250	116681	117065	118764	119226	120390	120857	121641	121899	122818	123116	124034	125535	126496	128081	129260	130427	131725	132701	133346	133854	133480	133854	133064	133064	132899	132855	132727	132936	132727	132079	132079	130827	129770	129734	129555	129555	129207	128793	128793	128443
111374	112530	112636	112923	113481	115089	115947	115338	116203	117190	117455	118764	119936	120531	121196	121641	121899	122818	122912	123807	124930	125991	127527	128564	130003	130841	132265	133057	133854	134131	133854	133888	133888	133888	133064	132899	132899	133374	132899	132681	132681	131295	130362	129854	129734	129770	129734	129045	128720	128385
111598	112636	113116	113161	114536	115947	116250	116250	116968	117796	118263	119936	120506	120919	121816	122092	122729	123235	123807	124840	125535	126268	127578	129554	130589	131099	132265	133854	134296	134388	134060	134131	134039	134039	133456	133452	132913	133433	132899	132681	132681	131469	130623	130529	129854	130045	129927	129207	129207	128385
112089	112903	113116	113403	115089	116203	116688	117072	117226	118263	118503	120069	120700	121542	122028	122596	123037	123714	124304	125032	125991	126637	127796	129858	130725	131796	133336	134131	134388	134738	134388	134388	134039	134039	133456	133452	132985	133374	132681	132434	132434	131536	130623	130581	130458	130458	130117	129813	129463	128368
112864	113161	113796	114895	115956	116990	117226	117455	118263	118649	120040	120506	121462	122235	122729	122922	123714	124304	124904	125653	126548	126886	129554	130589	131725	133336	134191	134316	134738	134877	134810	134877	134163	134163	133874	133874	133452	133507	132532	132374	132358	131469	130623	130623	130498	130498	130325	130117	129854	128805
112903	114390	114750	115669	116688	117268	118012	118263	118630	119351	120069	121252	121836	122494	122922	123714	124311	124904	125301	126364	126605	127578	129658	130671	132123	133527	133886	134296	134575	134738	134416	134877	134099	133946	133829	133829	133829	133507	132611	132374	132358	131469	130623	130623	130187	130325	130142	129927	129620	128673
112903	114616	114895	115720	117072	117835	118381	118562	119055	119496	120069	121525	122757	123334	123529	124206	124805	125192	125683	126451	126626	127475	130045	131099	132927	133802	134083	134191	134575	134575	133973	133973	133729	133729	133729	133729	133922	133690	132611	132370	132358	131497	130581	130581	130045	130187	129896	129620	129463	128707
114616	115031	115543	116682	117268	118012	118747	119035	119434	120030	121252	122235	123334	123821	124206	124311	124904	125653	126170	126605	126886	127475	130152	132123	133272	133802	134191	134316	134810	134575	133983	133672	133672	133672	133672	133672	133829	133453	132370	132139	131851	131398	130227	130187	129829	129829	129620	129336	129301	128707
115450	115840	116062	117187	117847	118747	119476	119476	119937	121069	122019	123334	123821	124224	124311	124904	125717	126364	126626	127144	127475	128708	130950	132676	133272	133818	134318	134530	134932	134575	133983	133672	133649	133434	133336	133336	133434	133275	132156	132027	131842	131356	129749	129571	129493	129493	129384	129301	128960	128476
115731	115845	116195	117319	118381	119381	119922	120030	120940	121525	122410	123607	123928	124300	124551	125557	126653	126740	126766	127153	127521	128708	130950	132676	133527	134083	134318	135062	135062	134932	134031	133672	133360	133336	133290	133290	133129	132806	132370	132139	131851	131306	129228	129228	129083	128930	128516	128476	128476	128158
115948	116062	116586	117847	118756	119780	120815	121030	121097	122184	123422	123631	124300	125035	125717	126127	126795	127276	127374	127521	128752	129230	131401	132799	133622	134346	135062	135483	135483	135443	134160	133973	133360	133336	133129	133129	133126	132383	131851	131851	131808	131306	129603	129384	128930	128725	128575	128960	128762	128072
116062	116195	117211	118331	119547	120481	121208	121324	122019	122829	123422	124236	125063	125717	126198	126653	127374	127593	128413	128535	129114	130392	132392	132880	134017	134958	135355	135804	135979	135483	134935	134182	134031	133843	133290	133129	133006	132489	131774	131808	131808	131314	129835	129603	129493	129379	129301	129186	128762	128036
116586	117716	118006	119107	119971	121406	122250	122250	122421	123213	123607	125063	125796	126299	126610	126849	127709	128599	128663	128957	129609	130744	132676	133803	134467	135347	135584	136069	136316	135921	135443	135133	134182	134160	133434	133336	133129	132683	132342	132287	132027	131515	130363	130230	129877	129683	129566	129379	129095	128182
117318	118006	118756	119547	121038	122052	122829	122829	123213	123422	124511	125695	126299	126608	126740	127568	128663	128980	129436	129626	130724	131383	132799	134017	135347	136316	136316	136316	136330	136013	135472	135159	134935	134935	134000	133961	133129	132698	132479	132287	131904	131515	130592	130555	130402	130402	130230	129809	129379	128766
118006	119040	119780	120493	122009	122993	123402	123274	123805	124780	125192	126362	126610	127066	127593	128663	129609	129727	129797	130744	131410	132112	133107	134346	135722	136895	137034	136566	136572	136086	135609	135443	135002	134935	134419	134344	133961	133105	132663	132342	131904	131515	130901	130741	130741	130741	130481	129986	129809	129186
118968	119330	119971	121038	122393	123481	123743	123805	124647	125141	126430	126610	127253	127568	128558	128837	129727	130289	130674	131410	131893	132953	134097	135584	136566	137034	137034	137034	137047	136086	135609	135002	134709	134709	134182	133961	133682	133125	132698	132430	132296	131515	130901	130741	130741	130741	130481	129986	129922	129418
119477	120036	120493	121672	123171	123932	124359	124647	125141	125796	126681	127066	127658	128184	128816	129220	130258	130581	131156	131474	132953	133168	134735	135722	136566	137034	137034	137054	137054	136086	135599	134935	134588	134419	133961	133871	133648	133147	132667	132287	131856	130945	130402	130402	130402	130402	130214	129922	129922	129360
119477	120165	120493	122345	123743	124359	124647	124842	125431	126681	126881	127625	128713	128713	128816	129727	130379	130674	131085	131846	132953	133168	134875	136318	136737	137116	137034	137149	137119	136348	135609	134873	134419	134100	133871	133682	133125	133058	132296	131856	131841	130945	130364	130364	130270	130006	129922	129418	129418	129231
119850	120165	120493	122345	123743	124638	124842	125141	125639	126681	126774	127646	128231	128657	128783	130096	130393	130665	131150	131893	133002	133168	134875	135733	136768	137034	136955	137149	137119	136487	135599	134709	134100	133881	133244	133125	133058	132861	132274	131841	131251	130696	130175	130175	129927	129852	129418	129360	129360	129211
119334	119850	120706	122020	123743	124535	124736	124898	125699	126346	126746	127566	128104	128231	128741	129192	130393	130581	130788	131150	132438	133014	134454	135476	136406	136768	136737	136749	136487	136127	135243	134365	133881	133300	133121	132876	132635	132274	131841	131251	131177	130372	129919	129927	129111	129120	129231	129211	129169	129120
119334	120233	120706	122020	123830	124535	124638	124842	125528	126093	126678	127491	128063	128186	128741	129303	130393	130539	130581	130955	131798	132498	133913	134875	135583	136256	136387	136406	136255	135416	135037	133944	133552	133163	132770	132635	132420	132067	131251	130786	130715	129956	129850	129850	128661	128707	129169	129120	129111	129010
119215	119334	120382	121812	123190	124241	124535	124535	125529	126161	126678	127263	127811	128097	128741	129335	130228	130393	130422	130645	131305	131542	132950	133913	134875	135416	135583	135583	135416	135173	134173	133552	133163	132770	132520	132420	131424	131000	130372	130437	130372	129919	128747	128747	128601	128514	128747	128548	128514	128330
119215	119334	120750	121812	123190	124218	124308	124420	125529	126093	126678	127263	127646	127674	128596	129335	130108	130228	130228	130539	131150	131305	132628	133550	134318	134746	135037	135037	134746	134248	133887	133040	132635	132428	131498	131267	130715	130309	129960	129960	129956	128707	128134	128153	128153	128134	128319	128319	127831	127536
119334	120382	121076	121812	123624	124231	124427	124535	125859	126462	127113	127394	127966	128359	128778	129409	130108	130422	130132	130645	131305	131542	132628	133550	134318	134548	134548	134473	134318	134022	133040	132968	132428	131661	131029	130666	130309	129960	129462	129462	129356	128601	127882	127882	127882	127536	127882	127536	127319	127186
120251	120732	121375	122686	123536	124218	124427	124880	126004	126462	127124	127674	128186	128484	128879	129409	130108	130476	130430	131228	131542	131781	132950	133550	134288	134490	134473	134248	134022	133328	132968	132428	131597	130982	130391	130309	130209	129574	129053	129158	129158	128390	127591	127591	127269	126732	127269	126474	126474	126384
120732	120750	121514	122765	123536	124218	124799	125529	126039	126724	127394	127674	128359	128587	129107	129409	130153	130391	130153	130430	131228	131305	132628	133293	133775	133792	134179	133917	133691	133092	132907	131765	131115	130966	130387	130309	130106	129462	128885	129053	128808	128023	126881	127269	126737	126405	126881	126284	126284	126070
120732	121076	121514	123057	123624	124353	124880	125654	126039	126724	127462	127966	128484	128587	129190	129977	130384	130738	130391	131094	131228	131727	132728	133293	133780	133792	133711	133849	133691	133129	132653	131765	131115	130982	130666	130617	130252	129574	129049	129070	129070	127938	126859	127269	126677	126375	126405	126284	126284	126070
119958	120732	121514	123134	124128	124905	125207	125654	126258	127113	127525	128282	128587	128657	129107	129536	130391	130821	130430	131036	131228	131727	132837	133394	133885	134281	133885	133885	133885	133317	132720	132149	131661	131387	130966	130966	130387	129903	129110	129255	129158	128546	127859	127859	127344	127115	127115	126863	126742	126514
119876	119911	121360	123057	123405	124880	125158	125654	126039	126624	127162	127640	128327	128376	129011	129190	130384	130738	130384	130430	130965	131036	132584	132837	133775	133792	133711	133514	133691	133256	132319	132149	131645	131115	130826	130826	130617	129911	129113	129255	129110	128435	127859	127859	127269	127115	127112	126863	126742	126715
119876	119958	120916	122535	123215	125192	125343	125669	126584	127162	127162	127417	128113	128282	128523	129011	129996	130384	129996	130384	130764	130965	132007	132728	133236	133394	133394	133317	133466	132720	131993	131645	131216	131115	130989	130989	130617	129745	129110	129061	129001	128306	127657	127578	127214	127112	127069	126863	126863	126715
119730	120211	120916	122119	123149	125192	125343	126254	126742	127270	127089	127366	127706	127906	128411	128903	129823	130212	129368	130384	130764	131036	132079	132585	133004	133211	133236	133256	133256	132638	131645	131554	131216	130989	130826	130826	130283	129911	129585	129113	129023	128346	127859	127655	127214	127069	126717	126717	126717	126717
120211	120212	120916	122119	123297	125206	125366	126624	127100	127292	127100	127366	128282	128327	128843	128951	129245	129245	129278	129689	130463	130764	131464	132245	132585	132754	132638	133256	132638	132149	131544	131293	131216	130989	130751	130751	130283	129911	129744	129091	129023	128531	128297	127859	127655	127474	127214	127069	126977	126717
120212	120711	121006	122119	123733	125366	126011	126717	127139	127270	127245	127366	128203	128359	128558	128951	129636	129245	129245	129464	130143	130463	131464	132079	132245	132582	132582	132582	132267	131802	131293	131216	130873	130537	130300	130283	130209	129792	129273	129062	129061	128531	128306	127790	127474	127474	127448	127214	127112	126977
120653	120954	121641	123149	124218	125366	125695	126717	127245	127366	127366	127906	128518	128523	128903	129065	129812	129636	129561	129689	130053	130463	131427	132079	132238	132317	132582	132638	132582	132267	131398	131293	131216	131216	130989	130989	130565	130209	129792	129457	129521	129023	128346	128025	127852	127852	127852	127478	127478	127448
121638	121641	121816	123297	124218	125242	125601	126365	127100	127270	127391	128007	128558	128989	129065	129636	130143	130143	129728	129974	130143	130281	131427	132079	132245	132554	132907	133013	132907	132793	132631	131690	131398	131516	131516	131555	131509	131165	130407	129621	129621	129273	128833	128833	128025	128025	127993	127852	127784	127582
121641	121812	122287	123342	124218	125242	125695	126240	127022	127630	127815	128518	129046	129065	129548	129812	130143	130245	130143	130245	130454	130767	131629	132208	132724	133017	133501	133590	133595	133501	132898	132728	132314	132145	132088	131943	131823	131726	131280	130759	130407	129487	128998	128998	128531	128424	128424	128042	127993	127852
121812	122161	122287	123342	124218	125242	125612	125961	126681	127630	127906	128203	128680	129046	129566	129974	130423	130467	130454	130751	131024	131289	132017	132554	133649	133672	134324	134520	134669	134463	133629	133013	132946	132946	132546	132414	131960	131960	131696	131216	131123	129772	129521	129621	128833	128462	128554	128424	128286	128129
121816	122161	122515	123342	123946	125036	125510	125875	126365	127684	127906	128261	128684	129046	129566	130023	130423	130575	130751	130996	131289	132017	132599	133672	134235	134426	135176	135385	135360	135091	134811	134576	134463	134127	133629	133213	133213	132570	131842	131388	131216	130759	129886	129907	129245	128769	129062	128883	128633	128427
122161	122243	122414	123258	123939	124979	125480	125875	126365	127684	127751	128125	128684	129103	129566	130338	130616	130714	131024	131601	132017	132452	133902	134272	135099	136035	136183	136265	136113	135752	135360	134868	134811	134660	134325	134190	133569	133345	132570	131823	131388	131058	130640	130650	130386	130334	129697	129408	129279	129062
120935	122243	122541	123699	123974	124979	125612	125961	126681	127684	127751	128055	128466	129105	129969	130423	130714	130996	131289	132191	132543	133176	134272	135123	136035	136265	136662	136978	136662	136248	135752	135463	135091	135091	134811	134660	134146	133569	132998	132670	132154	131326	131123	131216	130585	130585	130640	130157	129697	129625
121059	122221	122414	123444	123974	124979	125612	126267	126613	127188	127480	128026	128261	129103	129560	130375	130927	131024	131795	132429	132907	133207	134901	135188	136205	136494	136910	137322	136913	136282	136140	136129	135463	135357	134844	134660	134146	133508	132998	132716	132597	131326	131106	131123	130585	130585	130640	130160	130160	129763
121021	122221	122414	123784	124507	125216	125875	126190	126519	127046	127188	127739	128055	128813	129389	130375	130927	131082	132295	132543	133155	133457	134901	135389	136110	136296	136978	137322	137275	137119	136282	136227	135776	135543	135096	135059	134146	133508	132998	132805	132754	131426	131326	131168	130585	130585	130640	130334	130334	130056
121292	122248	122411	123444	124410	125177	125480	126267	126613	127029	127075	127480	127865	128499	129389	130226	130714	131507	132295	132565	133176	133645	134901	135389	136110	136419	136742	136884	136906	136884	136531	136248	135927	135776	135197	135024	134413	133526	133032	133032	132805	132008	131471	131471	131168	131020	131168	130346	130346	130273
121292	122221	122411	123198	124410	125141	125141	126267	126519	126630	126717	127136	127480	127865	128861	129991	130427	131507	131825	132338	132907	133457	134679	135389	136296	136540	136851	136884	136906	136884	136282	136248	136129	135927	135226	135024	133882	133526	133032	133032	132805	132143	131826	131826	131471	131168	131168	130523	130523	130273
121292	122331	122411	123198	123596	124746	124860	125486	126488	126630	126630	127136	127361	127706	128781	129572	130226	130927	131481	131825	132666	133207	134367	135445	135991	136419	136523	136540	136884	136876	136150	136140	135927	135829	135483	135024	134413	133868	133526	133082	132884	132008	131852	131852	131846	131846	131745	131168	130797	130523
121909	122336	122566	122735	123593	124670	124772	125251	125935	126588	126463	127016	127345	127632	128492	129605	130244	130882	131481	131629	132565	133457	134334	135445	135971	136318	136540	136876	137275	137275	136884	136531	136150	135927	135759	135197	134632	134008	133669	133213	133082	132569	132143	132008	132008	132065	132240	131990	131745	131256
122188	122336	122336	122566	123339	124410	124613	125114	125729	126094	126315	126951	127231	127345	128032	129800	130244	130383	131438	131585	131974	132847	134285	135467	136067	136523	136742	136884	137420	136914	136876	136857	136361	135968	135888	135024	134632	134249	134093	133868	133642	132569	132143	132143	132217	132240	132327	132263	132263	131431
121273	122370	122188	122188	123339	124252	124613	124998	125729	125935	126220	126894	127016	127233	128032	129605	130245	130983	131420	131438	131805	132666	134043	135467	136067	136318	136674	137031	137560	137355	136914	136857	136434	136361	136101	135759	134632	134270	134095	133868	133642	132520	132143	132143	132065	132217	132263	132217	132065	131431
120525	121273	121273	121699	122735	123809	124046	124746	125652	125729	126094	126729	127016	127345	128640	128918	130196	130383	131114	131151	131665	132433	133953	135097	135872	136182	136236	136914	137406	137130	136857	136625	136434	136101	135896	135047	135047	134615	134249	134093	134035	132569	132251	132217	132217	132327	132589	132263	132263	131745
120525	120655	120809	120829	121971	122735	123468	123809	124998	125550	125652	125797	126494	127016	128032	128640	129478	130245	130397	130756	131585	132058	133782	134860	135872	135985	136236	136914	137350	136914	136857	136524	136434	136101	135896	134906	134906	134240	134035	133721	133642	132569	132338	132251	132217	132327	132589	132263	132263	131769
120258	120525	120595	120643	121213	121970	122527	123378	123468	123809	124478	125478	125797	126485	126932	128422	128668	129478	130296	130397	131114	131665	133782	134448	135872	135985	136194	136674	136914	136625	136524	136434	136305	135737	135657	135047	135004	134240	134093	133721	133533	133143	132520	132338	131592	131990	132331	131769	131769	131614
118563	120333	120333	120432	120666	121265	121657	122501	122595	122902	123566	123716	125470	125797	126729	127459	128570	128635	128967	130324	130756	131697	133453	134448	135611	135971	136100	136220	136928	136571	136571	135724	135724	135657	135263	135232	135263	134240	133940	133719	133533	133143	132831	132689	131988	131988	132331	131592	131592	131597
118532	120258	119730	119730	120595	120924	121213	121570	122420	122595	122893	123359	123998	125470	125973	126929	127771	128125	128299	128635	130324	131151	133220	134098	135387	135829	135985	136220	136625	136030	135823	134967	135232	134967	135172	135172	135172	134216	133940	133856	133719	133293	132945	132695	132278	131990	132589	131614	131592	131454
117789	118946	118563	118532	119730	120611	120888	121213	121493	122360	122366	122893	123359	124377	125680	126318	127128	127459	127650	128275	129349	130520	132700	133909	134448	135590	135823	135985	136030	135658	134967	134374	134374	134374	134712	134712	134712	133856	133721	133719	133533	133293	132945	132695	132278	131988	131990	131504	131454	130990
116924	118532	118407	117789	118988	119730	120595	120924	121136	121375	121493	122360	123004	123690	124440	125808	126573	127128	127344	127612	128125	129494	131697	133453	134098	134507	135590	135794	135794	134967	134339	134339	134339	134374	134712	134712	134216	133655	133655	133655	133521	132945	132831	132831	132278	131988	132276	131497	131415	130990
115785	117789	117761	117286	118526	119294	119386	119445	120391	120555	120785	121130	122282	123013	123628	124467	125825	125884	126090	127247	127419	128299	130866	131774	133453	134029	134272	134631	134631	134272	133908	134141	133890	133890	133940	133655	133436	133293	133293	133387	133204	132377	132571	132715	132017	131985	132571	131415	131181	130990
115647	116507	116507	116507	118316	119168	119209	119168	119343	119700	120391	120555	121204	121892	123013	124377	125680	125761	125808	126572	127220	127832	129734	131339	132344	133457	133909	134281	134631	134272	133762	133762	133761	133616	133761	133803	133655	133521	133521	133655	133398	132715	132743	132974	132385	132278	132571	131628	131497	131052
114777	115907	115907	115803	117761	118407	118723	118922	119047	119129	119508	119875	120460	120913	121825	123122	124467	125312	125761	126256	127193	127612	129734	130866	131804	132511	133908	134171	134272	134037	133762	133762	133616	133526	133526	133655	133526	133521	133521	133655	133398	132743	132879	132974	132571	132571	132580	132035	131928	131605
114147	115907	115907	115803	116488	118063	118255	118298	118723	118638	118922	119508	119875	120016	120913	122002	123503	124440	125331	125916	126969	127229	129028	130646	130993	132099	132521	133616	133892	133696	133282	133596	133436	133436	133526	133655	133631	133526	133204	133204	132879	132377	132691	132858	132481	132481	132571	132035	131928	131605
113200	115179	115179	115179	116058	117218	117218	117218	117732	117732	117732	118250	118506	119508	120209	121582	122243	123796	124352	125761	126256	126969	128913	129734	130786	131606	131833	132511	133209	133209	133065	133209	133282	133282	133504	133655	133655	133631	133631	133631	132874	132377	132743	132879	132459	132459	132481	131961	131605	131220
112292	115071	115071	114147	115508	116058	116058	116098	116616	116679	116616	116633	116679	118250	119369	120913	122002	123036	123938	124352	125761	126730	128415	129264	130646	131118	131874	132415	133209	133065	132415	132437	132974	132581	132581	133526	133631	133526	133504	132874	132817	131995	132481	132481	132333	132333	131969	131928	131312	131121
111817	113598	112309	112309	113598	115508	115524	115524	115810	115810	115591	116120	116193	116633	118416	119866	121197	122002	122306	123674	124278	125946	126969	128173	129317	130045	130868	131722	131874	131874	131744	131765	132100	132100	132184	132318	132519	132274	132318	131995	131815	130979	131903	131903	131469	131469	131469	131121	130621	130549
111478	112292	111817	111553	112352	113345	114084	114259	114628	115237	115237	115463	115587	115591	116717	119154	120417	121078	122002	122522	123674	124352	126049	127126	128461	129204	130045	130688	131118	131118	130687	130312	130594	130594	130633	131765	131901	131507	131507	131507	130952	130398	130931	130952	130621	130957	131220	130621	130164	130081
110393	112288	111478	111407	112288	112958	113114	113724	114212	115080	115114	115285	115446	115587	116834	118730	119866	120417	121068	122019	122522	123276	126040	126377	127838	128491	129710	129978	130355	130141	129978	129877	130143	130143	130309	130538	130642	130538	130979	130979	130642	130298	130887	130931	130298	130957	131121	130164	129615	129666
109755	110215	110215	110215	111478	112352	112958	113201	113724	114102	114418	115080	115232	115438	116834	117729	119394	119866	120309	121078	121950	123052	125946	126269	127126	128173	128491	128706	129866	129856	129444	129153	129444	129153	129933	130207	130500	130207	130507	130538	130398	130075	130398	130491	129880	130658	130802	129615	129558	129666
109484	109755	109755	109755	111174	111969	112303	112958	113504	113708	114102	114418	115285	115587	116834	117729	118756	119413	119899	120410	120947	122177	124237	126049	126377	127097	128181	128386	128782	128782	128657	128547	128829	128547	128703	129540	129933	129955	130075	130331	130075	129880	130331	130363	129880	130637	130637	129615	129457	129421
109245	109651	109651	109651	111055	111681	111929	112303	113209	113504	113974	114418	114955	115375	116522	117667	118543	118966	119413	119960	120887	121950	123888	126040	126371	126635	127510	127776	128181	128099	128099	128036	128374	128374	128692	128703	129483	129715	129796	129986	129955	129808	130043	130363	129880	130658	130658	129801	129457	129357
109245	110215	110215	110215	110931	111681	111929	111929	113209	113504	113974	114685	114955	115375	116356	117667	118543	118956	119184	119442	120561	121806	123883	124379	126269	126371	126680	127035	127097	127097	127776	127441	128036	128100	128581	128692	128960	129483	129715	129796	129880	129715	129880	130363	130173	130658	130658	130173	129827	129421
109484	110215	110215	110215	110931	111681	111681	111686	112920	113209	113708	113974	114898	115291	116356	117667	117844	118543	118966	119204	120410	121806	123883	124237	125576	126062	126680	126997	127035	126997	127068	127204	128016	127846	128374	128375	128692	128960	129516	129715	129715	129715	129808	130043	130173	130637	130637	130173	129801	129421
[truncated: 30 more columns]

## Sheet: phase_3
																															0.252783	0.230758	0.211994	0.196216	0.183151	0.172531	0.164096	0.157591	0.152772	0.149408	0.147281	0.146186	0.145937	0.146366	0.147324	0.148686	0.150349	0.152238
																												0.272942	0.242381	0.215856	0.193084	0.173782	0.157664	0.144446	0.13385	0.125598	0.119421	0.115058	0.112259	0.110782	0.110403	0.11091	0.112108	0.113823	0.115899	0.118203	0.120625	0.123082	0.125516
																									0.317947	0.276641	0.240157	0.208222	0.180556	0.156873	0.136881	0.120291	0.106808	0.0961413	0.0880035	0.0821106	0.0781858	0.0759603	0.0751755	0.0755845	0.0769536	0.0790646	0.0817159	0.084725	0.0879293	0.0911887	0.0943868	0.0974329	0.100263
																							0.339964	0.291259	0.24788	0.209565	0.176043	0.147032	0.122245	0.101386	0.0841601	0.0702656	0.0594029	0.0512731	0.0455807	0.0420347	0.0403508	0.0402532	0.0414757	0.0437642	0.0468782	0.0505921	0.0546975	0.0590049	0.0633447	0.0675702	0.0715579	0.0752106	0.0784581
																					0.375802	0.31873	0.267468	0.221773	0.181389	0.146046	0.115466	0.0893592	0.0674302	0.0493774	0.0348957	0.0236778	0.0154161	0.00980457	0.00654015	0.00532477	0.005867	0.00788374	0.011102	0.0152607	0.0201121	0.0254241	0.0309813	0.0365874	0.0420665	0.0472647	0.0520524	0.0563257	0.060008
																			0.427418	0.36104	0.300921	0.246846	0.19858	0.155874	0.118462	0.0860692	0.0584075	0.0351809	0.0160862	0.000814536	-0.0109466	-0.0195117	-0.0251955	-0.0283112	-0.029169	-0.0280739	-0.0253243	-0.0212102	-0.0160114	-0.00999592	-0.00341793	0.0034836	0.0104869	0.0173888	0.0240071	0.0301816	0.0357763	0.0406808	0.0448124
																		0.42016	0.350258	0.286835	0.229685	0.178584	0.133291	0.0935473	0.0590821	0.0296112	0.00484018	-0.0155345	-0.0318233	-0.0443423	-0.053411	-0.059351	-0.062484	-0.0631302	-0.0616066	-0.0582249	-0.0532904	-0.0470997	-0.0399393	-0.0320837	-0.0237937	-0.0153145	-0.00687455	0.00131698	0.00907137	0.0162223	0.0226276	0.0281708	0.0327633
																0.497984	0.417449	0.34377	0.276781	0.216289	0.162082	0.113928	0.0715786	0.0347685	0.00321903	-0.023361	-0.0452734	-0.0628285	-0.0763439	-0.0861425	-0.0925509	-0.0958974	-0.0965105	-0.0947172	-0.090841	-0.0852004	-0.078107	-0.0698641	-0.0607645	-0.051089	-0.0411048	-0.0310634	-0.0211993	-0.0117278	-0.00284369	0.00528067	0.0124972	0.0186835	0.0237452
															0.504346	0.419599	0.341893	0.271076	0.206973	0.149384	0.09809	0.052852	0.0134138	-0.0204966	-0.0491651	-0.0728899	-0.0919794	-0.106751	-0.117529	-0.124644	-0.128428	-0.129216	-0.127344	-0.123145	-0.116949	-0.10908	-0.0998578	-0.0895904	-0.0785774	-0.0671057	-0.0554485	-0.0438635	-0.0325909	-0.0218523	-0.011848	-0.0027563	0.00526898	0.0120999	0.0176363
														0.516117	0.426926	0.344945	0.270043	0.20206	0.140812	0.086094	0.0376791	-0.00467862	-0.0412424	-0.072291	-0.0981172	-0.119026	-0.135333	-0.147361	-0.155443	-0.159913	-0.161112	-0.159381	-0.155062	-0.148494	-0.140014	-0.129953	-0.118634	-0.106373	-0.0934758	-0.0802347	-0.066929	-0.0538221	-0.0411601	-0.02917	-0.0180581	-0.0080081	0.000820618	0.00829467	0.0143084
													0.5336	0.439741	0.353247	0.274006	0.201877	0.136694	0.0782673	0.0263839	-0.01919	-0.058707	-0.092437	-0.120666	-0.143692	-0.161828	-0.175396	-0.184725	-0.190153	-0.192023	-0.190681	-0.186473	-0.179749	-0.170853	-0.160128	-0.147912	-0.134533	-0.120313	-0.105564	-0.0905837	-0.075657	-0.061053	-0.0470234	-0.0338007	-0.0215966	-0.0106002	-0.000976236	0.00713674	0.0136279
												0.557086	0.458349	0.367112	0.283287	0.206752	0.137363	0.074944	0.0192998	-0.0297897	-0.0725646	-0.109284	-0.140225	-0.16568	-0.185953	-0.201364	-0.212239	-0.218916	-0.221739	-0.221056	-0.217218	-0.21058	-0.201496	-0.190316	-0.17739	-0.163059	-0.147659	-0.131519	-0.114953	-0.0982664	-0.0817492	-0.065676	-0.0503036	-0.0358699	-0.0225919	-0.0106638	-0.000255341	0.00848971	0.0154556
											0.586856	0.483045	0.38685	0.298205	0.217014	0.143151	0.0764617	0.0167665	-0.0361379	-0.0824778	-0.1225	-0.15647	-0.18467	-0.2074	-0.22497	-0.237705	-0.24594	-0.250016	-0.250284	-0.247098	-0.240816	-0.231797	-0.220401	-0.206985	-0.191902	-0.175502	-0.158124	-0.140103	-0.121759	-0.103402	-0.0853282	-0.0678162	-0.0511287	-0.0355084	-0.0211774	-0.00833484	0.00284458	0.0122123	0.0196478
										0.623176	0.514112	0.412757	0.319073	0.232985	0.154391	0.0831586	0.0191272	-0.0378892	-0.0881004	-0.131739	-0.169058	-0.200329	-0.225841	-0.245898	-0.260819	-0.270934	-0.276582	-0.278112	-0.27588	-0.270245	-0.261571	-0.250224	-0.236567	-0.220965	-0.203776	-0.185353	-0.166043	-0.146185	-0.126104	-0.106116	-0.0865212	-0.067604	-0.0496316	-0.0328518	-0.0174913	-0.00375415	0.0081803	0.0181589	0.0260564
									0.666292	0.551817	0.44512	0.346189	0.254979	0.171409	0.0953707	0.0267249	-0.0346949	-0.0890809	-0.136649	-0.177639	-0.212308	-0.240934	-0.263814	-0.281256	-0.293585	-0.301136	-0.304255	-0.303297	-0.298622	-0.290595	-0.279587	-0.265967	-0.250105	-0.23237	-0.213126	-0.192731	-0.171538	-0.149889	-0.128115	-0.106538	-0.0854606	-0.0651741	-0.0459497	-0.0280399	-0.011676	0.00293345	0.0156046	0.0261798	0.0345296
								0.716429	0.596408	0.484207	0.379843	0.283299	0.194523	0.113428	0.0399	-0.026207	-0.0850653	-0.136873	-0.181853	-0.220248	-0.252325	-0.278365	-0.298671	-0.313558	-0.323356	-0.328404	-0.329056	-0.32567	-0.318613	-0.308255	-0.294972	-0.279138	-0.261128	-0.241317	-0.220072	-0.197759	-0.174733	-0.151342	-0.127923	-0.1048	-0.0822827	-0.0606654	-0.0402244	-0.0212166	-0.00387768	0.0115794	0.0249666	0.0361221	0.0449121
								0.648112	0.530267	0.420305	0.318237	0.224039	0.137653	0.0589868	-0.0120805	-0.0757002	-0.132051	-0.181336	-0.223784	-0.259645	-0.28919	-0.312706	-0.330501	-0.342896	-0.350226	-0.352836	-0.351085	-0.345335	-0.33596	-0.323335	-0.307838	-0.289852	-0.269755	-0.247927	-0.22474	-0.200564	-0.175759	-0.150679	-0.125663	-0.101041	-0.0771275	-0.0542204	-0.0326005	-0.012529	0.00575417	0.0220321	0.0361125	0.0478297	0.0570458
							0.70713	0.583529	0.467826	0.360065	0.260251	0.168354	0.0843108	0.00802315	-0.0606362	-0.121824	-0.175724	-0.222547	-0.262525	-0.295913	-0.322989	-0.344047	-0.359397	-0.369366	-0.374295	-0.374534	-0.370447	-0.362401	-0.350775	-0.335947	-0.318304	-0.29823	-0.27611	-0.252326	-0.227257	-0.201277	-0.17475	-0.148034	-0.121473	-0.095402	-0.0701383	-0.0459847	-0.023226	-0.00212737	0.0170673	0.034137	0.0488858	0.0611441	0.0707703
						0.773635	0.644193	0.522634	0.409035	0.303433	0.205828	0.116185	0.0344329	-0.0395304	-0.105838	-0.164653	-0.216164	-0.260586	-0.298158	-0.32914	-0.353815	-0.372481	-0.385455	-0.393068	-0.395666	-0.393605	-0.387252	-0.376981	-0.363172	-0.346213	-0.326491	-0.304396	-0.280317	-0.254643	-0.227755	-0.200031	-0.171842	-0.143546	-0.115496	-0.0880264	-0.0614612	-0.0361066	-0.0122513	0.00983581	0.0299069	0.0477376	0.0631279	0.0759047	0.0859231
						0.712435	0.584933	0.465378	0.35384	0.250352	0.154908	0.0674654	-0.0120499	-0.0837463	-0.147763	-0.204266	-0.253452	-0.295539	-0.330773	-0.359418	-0.381762	-0.398108	-0.408778	-0.414108	-0.414449	-0.41016	-0.401614	-0.38919	-0.373272	-0.354252	-0.332522	-0.308476	-0.282509	-0.255011	-0.226369	-0.196965	-0.167174	-0.137359	-0.107874	-0.0790605	-0.0512446	-0.0247367	0.000171086	0.0232059	0.0441167	0.0626752	0.0786783	0.0919494	0.10234
					0.788395	0.654897	0.529297	0.411704	0.302182	0.200758	0.107422	0.0221253	-0.0552115	-0.124702	-0.18649	-0.240748	-0.287675	-0.327498	-0.360464	-0.386845	-0.40693	-0.421031	-0.429472	-0.432594	-0.430753	-0.424313	-0.41365	-0.399148	-0.381197	-0.36019	-0.336525	-0.310601	-0.282816	-0.253563	-0.223236	-0.192218	-0.160888	-0.129614	-0.0987544	-0.0686525	-0.0396387	-0.012027	0.0138869	0.037827	0.0595385	0.0787903	0.0953757	0.109115	0.119857
					0.732666	0.600967	0.477228	0.361551	0.253996	0.154584	0.063299	-0.0199103	-0.0951301	-0.162479	-0.222105	-0.274185	-0.318926	-0.356555	-0.387328	-0.411519	-0.429423	-0.441355	-0.447645	-0.448638	-0.444693	-0.436181	-0.42348	-0.406978	-0.38707	-0.364154	-0.338631	-0.310904	-0.281373	-0.250438	-0.218494	-0.185931	-0.153128	-0.120459	-0.0882844	-0.0569519	-0.0267951	0.00186885	0.0287409	0.0535417	0.0760136	0.0959221	0.113058	0.127238	0.138308
				0.818349	0.680529	0.550588	0.428664	0.314853	0.209212	0.111756	0.0224644	-0.05872	-0.131888	-0.197162	-0.254695	-0.304671	-0.347297	-0.38281	-0.411465	-0.433544	-0.449346	-0.45919	-0.463409	-0.462354	-0.456387	-0.445883	-0.431225	-0.412805	-0.391021	-0.366274	-0.338971	-0.309517	-0.278317	-0.245773	-0.212286	-0.178246	-0.144039	-0.11004	-0.0766127	-0.0441094	-0.0128662	0.0167967	0.044577	0.0701925	0.0933825	0.11391	0.131562	0.146153	0.157527
				0.76809	0.631925	0.503697	0.383539	0.271543	0.167759	0.0721999	-0.0151613	-0.094386	-0.165569	-0.228839	-0.284353	-0.332298	-0.372888	-0.40636	-0.432979	-0.453027	-0.466808	-0.474646	-0.476878	-0.473858	-0.465953	-0.453541	-0.43701	-0.416754	-0.393176	-0.366681	-0.337678	-0.306576	-0.273784	-0.239709	-0.204751	-0.169307	-0.133765	-0.0985032	-0.0638887	-0.0302761	0.00199516	0.0326018	0.061239	0.0876215	0.111486	0.132592	0.150726	0.165698	0.17735
			0.863718	0.721346	0.586791	0.460227	0.341783	0.231546	0.129561	0.035836	-0.0496602	-0.126993	-0.196264	-0.257603	-0.311173	-0.357164	-0.395796	-0.427311	-0.451974	-0.470075	-0.48192	-0.487837	-0.488167	-0.483269	-0.473512	-0.459278	-0.440959	-0.418953	-0.393666	-0.365506	-0.334886	-0.302218	-0.267915	-0.232385	-0.196033	-0.159259	-0.122454	-0.0859978	-0.0502619	-0.0156032	0.017636	0.04913	0.0785709	0.105671	0.130165	0.15181	0.170388	0.18571	0.197613
			0.818918	0.678053	0.545061	0.42011	0.303325	0.194787	0.0945393	0.0025827	-0.081117	-0.15663	-0.224061	-0.283545	-0.33525	-0.379369	-0.416125	-0.445765	-0.468558	-0.484797	-0.494794	-0.498877	-0.497394	-0.490706	-0.479186	-0.463219	-0.4432	-0.419532	-0.392622	-0.362883	-0.33073	-0.296579	-0.260846	-0.223941	-0.186274	-0.148246	-0.11025	-0.0726709	-0.0358815	-0.00024153	0.0339042	0.0662272	0.0964176	0.124185	0.149262	0.171403	0.190388	0.206026	0.218152
			0.77755	0.638147	0.506667	0.383274	0.268089	0.16119	0.0626125	-0.027644	-0.109619	-0.183386	-0.249054	-0.306763	-0.356683	-0.399012	-0.433977	-0.461828	-0.482839	-0.497306	-0.505542	-0.507883	-0.504677	-0.496289	-0.483097	-0.465487	-0.443859	-0.418617	-0.390174	-0.358944	-0.325345	-0.289797	-0.252717	-0.21452	-0.175616	-0.136411	-0.0972995	-0.0586695	-0.020896	0.0156591	0.0506483	0.083741	0.114625	0.143008	0.16862	0.191213	0.210567	0.226487	0.238807
		0.885304	0.739549	0.601558	0.471537	0.349645	0.235999	0.130672	0.0336979	-0.0549298	-0.135254	-0.207352	-0.271337	-0.327352	-0.375571	-0.416196	-0.449458	-0.475609	-0.494927	-0.507711	-0.51428	-0.51497	-0.510134	-0.50014	-0.485367	-0.466208	-0.443063	-0.41634	-0.386453	-0.353822	-0.318865	-0.282006	-0.243665	-0.204258	-0.1642	-0.123896	-0.0837465	-0.0441393	-0.00545232	0.0319501	0.0677184	0.10152	0.133041	0.161986	0.188084	0.211086	0.230768	0.246935	0.259418
		0.849293	0.704851	0.568219	0.439599	0.319147	0.206976	0.103154	0.00771128	-0.0793618	-0.158112	-0.228621	-0.291004	-0.345409	-0.392014	-0.431024	-0.462671	-0.487213	-0.504931	-0.516126	-0.521121	-0.520255	-0.513884	-0.502378	-0.486121	-0.465506	-0.440938	-0.412827	-0.38159	-0.347648	-0.311425	-0.273343	-0.233827	-0.193296	-0.152166	-0.110845	-0.0697337	-0.0292244	0.0103039	0.0484847	0.0849667	0.119415	0.151514	0.180968	0.207502	0.230867	0.250837	0.267215	0.279831
		0.816566	0.673385	0.538057	0.410779	0.291703	0.180939	0.0785519	-0.0154328	-0.101028	-0.178284	-0.247285	-0.308152	-0.361034	-0.406113	-0.443597	-0.473722	-0.496749	-0.512961	-0.522663	-0.526179	-0.523854	-0.516044	-0.503123	-0.485478	-0.463505	-0.437609	-0.408205	-0.375712	-0.340554	-0.303155	-0.263941	-0.223339	-0.18177	-0.139652	-0.0973946	-0.0554019	-0.0140667	0.0262295	0.0651187	0.102248	0.13728	0.169899	0.199806	0.226725	0.250407	0.270623	0.287175	0.299893
	0.936679	0.787057	0.645083	0.510999	0.385001	0.267236	0.157809	0.0567831	-0.0358199	-0.120017	-0.19586	-0.263439	-0.322876	-0.374324	-0.417968	-0.454019	-0.482716	-0.504322	-0.519125	-0.527431	-0.529568	-0.525881	-0.516731	-0.502495	-0.48356	-0.460326	-0.433202	-0.402602	-0.368948	-0.332667	-0.294186	-0.253932	-0.212334	-0.169814	-0.126793	-0.0836835	-0.0408894	0.00119408	0.0421839	0.0817102	0.119419	0.154971	0.188049	0.218353	0.245607	0.269558	0.289977	0.306666	0.319453
	0.909208	0.760698	0.619874	0.486974	0.36219	0.245666	0.137505	0.0377643	-0.0535361	-0.136416	-0.210932	-0.277175	-0.335271	-0.385377	-0.427679	-0.462391	-0.489757	-0.51004	-0.523532	-0.530541	-0.531398	-0.52645	-0.516062	-0.50061	-0.480486	-0.456092	-0.427837	-0.396139	-0.361423	-0.324115	-0.284646	-0.243445	-0.200942	-0.157561	-0.113724	-0.0698455	-0.0263315	0.0164217	0.0580295	0.098121	0.13634	0.172348	0.205824	0.236469	0.264005	0.288177	0.308758	0.325546	0.338369
	0.884876	0.737422	0.597688	0.465909	0.342271	0.226917	0.119946	0.0214124	-0.0686664	-0.150313	-0.223588	-0.288585	-0.345432	-0.394288	-0.435343	-0.468815	-0.494947	-0.514007	-0.526288	-0.532101	-0.53178	-0.525674	-0.514148	-0.497583	-0.476372	-0.450918	-0.421634	-0.388939	-0.353259	-0.315022	-0.274661	-0.232607	-0.189291	-0.145139	-0.100574	-0.0560118	-0.0118604	0.0314831	0.0736327	0.114216	0.152877	0.189275	0.223088	0.254016	0.28178	0.306126	0.326824	0.343673	0.356499
	0.863617	0.717162	0.578456	0.44773	0.325168	0.21091	0.105052	0.00764543	-0.0812954	-0.161796	-0.233919	-0.29776	-0.353451	-0.401154	-0.44106	-0.473389	-0.498387	-0.516325	-0.527497	-0.532218	-0.530822	-0.523661	-0.511102	-0.493528	-0.471333	-0.444923	-0.414711	-0.381119	-0.344575	-0.305509	-0.264353	-0.221541	-0.177505	-0.132673	-0.0874687	-0.0423095	0.00239601	0.0462493	0.0888636	0.129866	0.168898	0.205619	0.239707	0.270861	0.2988	0.323271	0.344042	0.360913	0.373709
	0.845367	0.69985	0.562107	0.432366	0.310808	0.19757	0.0927448	-0.00361746	-0.091506	-0.170949	-0.24201	-0.30479	-0.359421	-0.406067	-0.444922	-0.476209	-0.500176	-0.517095	-0.527263	-0.530995	-0.528629	-0.520518	-0.507032	-0.488553	-0.465479	-0.438217	-0.407181	-0.372796	-0.335488	-0.295692	-0.253839	-0.210366	-0.165705	-0.120285	-0.074531	-0.0288617	0.0163138	0.0605959	0.103597	0.144943	0.184276	0.221254	0.255554	0.286875	0.314936	0.339482	0.360283	0.377137	0.38987
	0.830064	0.685422	0.548575	0.419747	0.299118	0.186822	0.0829477	-0.0124553	-0.0993793	-0.177854	-0.247948	-0.309761	-0.363429	-0.409117	-0.447023	-0.477371	-0.500409	-0.516414	-0.525683	-0.528533	-0.525304	-0.516349	-0.502042	-0.482766	-0.458919	-0.430909	-0.399155	-0.364078	-0.326111	-0.285684	-0.243235	-0.199197	-0.154006	-0.108091	-0.0618783	-0.0157865	0.029774	0.0744031	0.117713	0.159328	0.198891	0.236058	0.270508	0.301937	0.330065	0.354638	0.375424	0.392221	0.404857
	0.817645	0.673813	0.537792	0.409805	0.290027	0.178592	0.0755856	-0.018945	-0.104994	-0.182594	-0.251814	-0.312758	-0.365561	-0.410394	-0.447453	-0.476965	-0.49918	-0.514377	-0.522853	-0.524929	-0.520944	-0.511255	-0.496234	-0.476267	-0.451755	-0.423105	-0.390737	-0.355075	-0.31655	-0.275596	-0.232649	-0.188145	-0.14252	-0.0962038	-0.0496232	-0.00319731	0.0426629	0.0875568	0.131096	0.172905	0.212626	0.249916	0.284451	0.31593	0.344072	0.368621	0.389348	0.40605	0.418554
	0.808051	0.664962	0.529695	0.402472	0.283468	0.172811	0.0705865	-0.0231606	-0.108427	-0.185246	-0.253689	-0.313861	-0.365902	-0.409981	-0.446297	-0.475078	-0.496578	-0.511073	-0.518866	-0.520276	-0.515644	-0.505329	-0.489704	-0.469156	-0.444086	-0.414904	-0.382029	-0.345886	-0.306908	-0.265529	-0.222186	-0.177315	-0.131352	-0.0847294	-0.0378724	0.00879856	0.0548725	0.0999485	0.143638	0.185566	0.225373	0.262717	0.297274	0.328744	0.356845	0.381322	0.401945	0.418513	0.430852
	0.801225	0.658808	0.524223	0.397687	0.279374	0.169411	0.0678811	-0.0251729	-0.109749	-0.185883	-0.253648	-0.31315	-0.36453	-0.407959	-0.443638	-0.471796	-0.492687	-0.50659	-0.513808	-0.514662	-0.509494	-0.498664	-0.482545	-0.461526	-0.436008	-0.406401	-0.373126	-0.33661	-0.297283	-0.255582	-0.211944	-0.166806	-0.120603	-0.0737681	-0.0267271	0.0200997	0.0663011	0.111476	0.155236	0.197207	0.237028	0.274359	0.308875	0.340276	0.368282	0.392637	0.413112	0.429506	0.441648
	0.797112	0.655297	0.521316	0.395389	0.277684	0.168329	0.0674039	-0.0250494	-0.109031	-0.184577	-0.251763	-0.310697	-0.36152	-0.404404	-0.439553	-0.467195	-0.487587	-0.501009	-0.507763	-0.508172	-0.50258	-0.491345	-0.474843	-0.453464	-0.427607	-0.397686	-0.36412	-0.327336	-0.287767	-0.245848	-0.202017	-0.156711	-0.110366	-0.0634143	-0.0162818	0.0306112	0.0768536	0.122045	0.165796	0.207733	0.247497	0.284746	0.319158	0.350431	0.378287	0.402471	0.422755	0.438937	0.450847
	0.795662	0.654374	0.520921	0.39552	0.27834	0.169504	0.0690933	-0.0228532	-0.106336	-0.181394	-0.248103	-0.306571	-0.356942	-0.399389	-0.434116	-0.461352	-0.481355	-0.494406	-0.500808	-0.500885	-0.49498	-0.483453	-0.46668	-0.445051	-0.418968	-0.388842	-0.355093	-0.31815	-0.278444	-0.236412	-0.192491	-0.147118	-0.100729	-0.0537551	-0.00662382	0.0402455	0.0864422	0.131566	0.175228	0.217056	0.25669	0.29379	0.328034	0.359121	0.386774	0.410738	0.430786	0.446718	0.458365
	0.796826	0.655991	0.522987	0.39803	0.281287	0.172882	0.0728922	-0.0186429	-0.101726	-0.176396	-0.242729	-0.300837	-0.350862	-0.39298	-0.427393	-0.454334	-0.47406	-0.486852	-0.493015	-0.492872	-0.486767	-0.475061	-0.458131	-0.436365	-0.410166	-0.379945	-0.346124	-0.309129	-0.269394	-0.227353	-0.183444	-0.138105	-0.0917697	-0.0448705	0.00216656	0.0489223	0.0949865	0.139959	0.183454	0.225096	0.264529	0.301412	0.335425	0.366267	0.393663	0.417358	0.437127	0.452772	0.464123
	0.800564	0.660103	0.527467	0.40287	0.286477	0.17841	0.0787485	-0.012472	-0.0952536	-0.169637	-0.2357	-0.293553	-0.34334	-0.385237	-0.419447	-0.446204	-0.465765	-0.478412	-0.484448	-0.4842	-0.47801	-0.466239	-0.449263	-0.427473	-0.40127	-0.371067	-0.337283	-0.300345	-0.260687	-0.218743	-0.174949	-0.129744	-0.0835617	-0.0368327	0.0100172	0.0565693	0.102414	0.147153	0.1904	0.231781	0.270941	0.30754	0.341259	0.371799	0.398884	0.422263	0.441711	0.45703	0.468054
	0.806836	0.666671	0.534321	0.409997	0.293865	0.186045	0.0866154	-0.00438838	-0.0869696	-0.16117	-0.227066	-0.284771	-0.334428	-0.376215	-0.410334	-0.43702	-0.456529	-0.469143	-0.475168	-0.474928	-0.468767	-0.457045	-0.440139	-0.418438	-0.392344	-0.362269	-0.328632	-0.291861	-0.252386	-0.210644	-0.16707	-0.1221	-0.0761685	-0.0297056	0.0168641	0.0631229	0.108662	0.153084	0.196003	0.237048	0.275864	0.312112	0.345475	0.375654	0.402377	0.425392	0.444476	0.459434	0.4701
	0.81561	0.675661	0.543513	0.419375	0.303413	0.195747	0.0964522	0.0055658	-0.0769167	-0.151037	-0.216874	-0.274538	-0.324176	-0.365962	-0.400102	-0.426829	-0.4464	-0.459098	-0.465226	-0.46511	-0.459092	-0.447535	-0.430812	-0.409314	-0.383442	-0.353606	-0.320227	-0.283731	-0.244548	-0.203113	-0.159861	-0.115228	-0.0696456	-0.0235444	0.0226524	0.0685281	0.113675	0.157698	0.200211	0.240844	0.279245	0.315076	0.34802	0.377783	0.40409	0.426695	0.445374	0.459935	0.470214
	0.826858	0.687045	0.555013	0.430973	0.315089	0.207481	0.108224	0.0173551	-0.0651314	-0.139277	-0.20516	-0.262893	-0.312621	-0.354519	-0.388793	-0.415675	-0.435423	-0.448318	-0.454665	-0.454788	-0.44903	-0.437752	-0.421327	-0.400146	-0.374609	-0.345125	-0.312115	-0.276002	-0.237218	-0.196196	-0.15337	-0.109173	-0.064039	-0.0183951	0.0273362	0.0727396	0.117409	0.160949	0.202978	0.243126	0.281041	0.316389	0.348854	0.378143	0.403985	0.426133	0.444367	0.458496	0.468358
	0.840561	0.7008	0.568798	0.444766	0.328868	0.221222	0.121904	0.0309509	-0.0516432	-0.12592	-0.191958	-0.249869	-0.299798	-0.34192	-0.376441	-0.403593	-0.423632	-0.436841	-0.443522	-0.444001	-0.438618	-0.427734	-0.411723	-0.390972	-0.365883	-0.336863	-0.304332	-0.268713	-0.230435	-0.18993	-0.147632	-0.103974	-0.0593855	-0.014294	0.0308797	0.0757218	0.119828	0.162804	0.20427	0.243859	0.281219	0.316019	0.347945	0.376705	0.40203	0.423677	0.441426	0.45509	0.464508
	0.856703	0.716911	0.584852	0.460737	0.34473	0.236949	0.137472	0.046332	-0.0364742	-0.110989	-0.177289	-0.235488	-0.28573	-0.32819	-0.363072	-0.390608	-0.411054	-0.424692	-0.431825	-0.432774	-0.427883	-0.417509	-0.402026	-0.381821	-0.357292	-0.328849	-0.296907	-0.26189	-0.224225	-0.184344	-0.142677	-0.0996566	-0.0557117	-0.0112674	0.033257	0.0774496	0.120908	0.163239	0.204065	0.243021	0.279758	0.313946	0.345273	0.373449	0.398209	0.41931	0.436536	0.449702	0.458649
		0.73537	0.603165	0.478876	0.362665	0.254653	0.154914	0.0634851	-0.0196382	-0.0944975	-0.16117	-0.219768	-0.270435	-0.313345	-0.348703	-0.376738	-0.397708	-0.411891	-0.41959	-0.421127	-0.416843	-0.407095	-0.392255	-0.37271	-0.348856	-0.3211	-0.289858	-0.255552	-0.218607	-0.179453	-0.13852	-0.096238	-0.0530337	-0.00933079	0.0344533	0.0779084	0.120634	0.16224	0.20235	0.240601	0.276647	0.310159	0.340828	0.368368	0.392514	0.413026	0.429693	0.442329	0.45078
		0.756177	0.623737	0.499181	0.382671	0.274328	0.174227	0.0824054	-0.00114088	-0.0764528	-0.143607	-0.202715	-0.253919	-0.297394	-0.333341	-0.361992	-0.3836	-0.398445	-0.406828	-0.409069	-0.405509	-0.396502	-0.38242	-0.363648	-0.340581	-0.313625	-0.283194	-0.249706	-0.213588	-0.175266	-0.135169	-0.0937237	-0.0513566	-0.00848872	0.0344646	0.0770954	0.119005	0.159807	0.199125	0.236599	0.271887	0.304661	0.334615	0.361466	0.384951	0.404833	0.420904	0.43298	0.440912
		0.779339	0.646575	0.521658	0.404753	0.295979	0.195415	0.103097	0.0190212	-0.0568516	-0.124597	-0.184327	-0.236181	-0.280334	-0.316986	-0.346368	-0.368731	-0.384354	-0.393537	-0.396599	-0.393878	-0.385728	-0.372519	-0.354634	-0.332467	-0.306422	-0.27691	-0.24435	-0.209164	-0.171778	-0.132617	-0.0921082	-0.0506742	-0.00873416	0.0332988	0.0750191	0.116031	0.155948	0.1944	0.231028	0.265491	0.297467	0.32665	0.35276	0.375538	0.394751	0.41019	0.421679	0.429068
			0.671694	0.546322	0.428925	0.319622	0.218492	0.125572	0.0408607	-0.0356814	-0.104129	-0.164591	-0.217209	-0.262154	-0.299627	-0.329854	-0.353089	-0.369607	-0.379706	-0.383704	-0.381938	-0.374761	-0.36254	-0.345655	-0.3245	-0.299476	-0.270994	-0.239468	-0.20532	-0.168972	-0.130849	-0.091374	-0.0509682	-0.010048	0.0309758	0.0717004	0.111732	0.150689	0.188201	0.223913	0.257487	0.288604	0.316961	0.342281	0.364308	0.382812	0.397587	0.408461	0.415287
			0.699119	0.573199	0.455211	0.345279	0.24348	0.149854	0.0644004	-0.0129198	-0.0821798	-0.143487	-0.196982	-0.242833	-0.28124	-0.31243	-0.336651	-0.35418	-0.365312	-0.370363	-0.369668	-0.363577	-0.352457	-0.336687	-0.316655	-0.292763	-0.265418	-0.235034	-0.202028	-0.166821	-0.129835	-0.0914916	-0.0522081	-0.0123988	0.0275283	0.0671729	0.106144	0.144063	0.180563	0.215292	0.247914	0.278113	0.305591	0.330073	0.351306	0.369063	0.383143	0.393376	0.399619
			0.728886	0.602322	0.483647	0.372984	0.270414	0.175977	0.0896732	0.0114659	-0.0587169	-0.120981	-0.175465	-0.222337	-0.261794	-0.294061	-0.319385	-0.33804	-0.350321	-0.35654	-0.357031	-0.352142	-0.342237	-0.327692	-0.308896	-0.286246	-0.260146	-0.231008	-0.199248	-0.165284	-0.129535	-0.0924183	-0.0543503	-0.015742	0.0230017	0.0614835	0.0993156	0.136122	0.171538	0.205217	0.236825	0.26605	0.292596	0.316193	0.33659	0.353565	0.366921	0.376489	0.382133
				0.633736	0.514275	0.402782	0.299338	0.203984	0.116723	0.0375197	-0.0336964	-0.0970296	-0.152616	-0.200623	-0.241244	-0.274703	-0.301246	-0.321143	-0.334687	-0.34219	-0.343981	-0.340408	-0.331831	-0.318624	-0.301173	-0.279873	-0.255126	-0.22734	-0.196929	-0.164308	-0.129893	-0.0940986	-0.0573382	-0.0200196	0.0174553	0.0546924	0.0913072	0.126927	0.161191	0.193754	0.224288	0.252482	0.278047	0.300713	0.320235	0.336394	0.348997	0.35788	0.362908
				0.667496	0.547152	0.434727	0.330305	0.23393	0.145605	0.0652965	-0.00706324	-0.0715769	-0.128379	-0.177633	-0.219534	-0.254299	-0.282176	-0.30343	-0.318353	-0.327254	-0.33046	-0.328315	-0.321178	-0.30942	-0.293424	-0.273582	-0.250293	-0.223964	-0.195004	-0.163825	-0.130841	-0.0964631	-0.0611011	-0.0251598	0.0109622	0.0468742	0.0821952	0.116556	0.149599	0.180983	0.210384	0.237495	0.262028	0.283721	0.30233	0.317642	0.329466	0.337642	0.342042
					0.582343	0.468886	0.363384	0.265882	0.176385	0.0948635	0.0212499	-0.0445556	-0.102685	-0.153301	-0.196594	-0.232781	-0.262105	-0.284832	-0.301248	-0.31166	-0.316394	-0.31579	-0.310204	-0.300005	-0.285573	-0.267296	-0.245571	-0.220801	-0.193393	-0.163755	-0.132297	-0.0994282	-0.0655542	-0.0310764	0.00361006	0.0381181	0.0720703	0.105101	0.136857	0.167001	0.195211	0.221186	0.244642	0.265319	0.28298	0.297413	0.308434	0.315887	0.319647
					0.619928	0.505338	0.398652	0.299918	0.209144	0.1263	0.0513227	-0.0158857	-0.075455	-0.127545	-0.172344	-0.210066	-0.240952	-0.265264	-0.283287	-0.295324	-0.301698	-0.302746	-0.298822	-0.290292	-0.277531	-0.260925	-0.240868	-0.217759	-0.192002	-0.164002	-0.134165	-0.102896	-0.0705979	-0.0376684	-0.00449859	0.0285281	0.0610381	0.0926696	0.123074	0.151917	0.178882	0.20367	0.226004	0.245626	0.262305	0.275832	0.286028	0.292742	0.295852
						0.544173	0.436202	0.336131	0.243972	0.159698	0.0832477	0.0145259	-0.0465947	-0.100271	-0.146688	-0.186059	-0.21862	-0.24463	-0.264372	-0.278146	-0.286272	-0.289083	-0.286931	-0.280176	-0.269193	-0.254363	-0.236077	-0.21473	-0.190722	-0.164455	-0.136332	-0.106753	-0.0761175	-0.0448193	-0.0132457	0.0182239	0.0492202	0.0793853	0.108375	0.135859	0.161525	0.185079	0.206247	0.224777	0.240441	0.253037	0.262389	0.26835	0.270804
						0.585496	0.476135	0.374624	0.280974	0.195163	0.117131	0.0467857	-0.0159969	-0.071371	-0.119519	-0.16065	-0.194998	-0.222819	-0.244392	-0.260015	-0.270002	-0.274686	-0.274413	-0.269542	-0.260442	-0.247491	-0.231077	-0.211591	-0.189429	-0.16499	-0.138671	-0.11087	-0.0819825	-0.0523971	-0.0224975	0.00734128	0.0367541	0.0653873	0.0929008	0.11897	0.143286	0.165559	0.185521	0.202924	0.217544	0.229185	0.237674	0.242872	0.244666
							0.518572	0.415515	0.32027	0.232814	0.153092	0.0810142	0.0164595	-0.0407231	-0.0907129	-0.133716	-0.169962	-0.199705	-0.22322	-0.240801	-0.25276	-0.259425	-0.261138	-0.258255	-0.251142	-0.240173	-0.225731	-0.208204	-0.187983	-0.165463	-0.141039	-0.115103	-0.0880462	-0.0602534	-0.0321037	-0.00396775	0.0237937	0.0508316	0.0768104	0.10141	0.124326	0.145275	0.163992	0.180235	0.193784	0.204448	0.212061	0.216486	0.217618
								0.458937	0.361991	0.272784	0.191265	0.117346	0.0509103	-0.00819058	-0.0601323	-0.105117	-0.143372	-0.175147	-0.200714	-0.220362	-0.2344	-0.243153	-0.246959	-0.246169	-0.241145	-0.232258	-0.219886	-0.204413	-0.186228	-0.165719	-0.143277	-0.11929	-0.0941455	-0.0682229	-0.0418971	-0.0155341	0.0105102	0.0358913	0.0602787	0.0833568	0.104827	0.12441	0.141845	0.156897	0.169351	0.17902	0.185743	0.189391	0.189861
								0.505036	0.406285	0.315222	0.231799	0.155932	0.0875062	0.0263782	-0.0276245	-0.0747007	-0.115074	-0.148989	-0.176716	-0.198539	-0.214763	-0.225709	-0.231711	-0.233117	-0.230283	-0.223577	-0.213373	-0.200049	-0.18399	-0.165581	-0.145208	-0.123253	-0.1001	-0.0761235	-0.0516935	-0.0271713	-0.00290786	0.0207574	0.0434988	0.0650059	0.0849853	0.103162	0.119283	0.133115	0.144452	0.153109	0.158934	0.1618	0.161613
									0.453314	0.360291	0.274858	0.196936	0.126413	0.0631507	0.006979	-0.0422965	-0.0848952	-0.121059	-0.151052	-0.175156	-0.193672	-0.206915	-0.215217	-0.218919	-0.218375	-0.213947	-0.206005	-0.194923	-0.181081	-0.164859	-0.146637	-0.126796	-0.105712	-0.0837551	-0.0612907	-0.0386749	-0.0162538	0.00563867	0.0266819	0.0465707	0.0650171	0.0817519	0.0965263	0.109114	0.119313	0.126946	0.131865	0.13395	0.133111
										0.408169	0.320622	0.240539	0.167814	0.10231	0.0438628	-0.00771872	-0.0526497	-0.0911682	-0.123533	-0.150023	-0.170934	-0.186577	-0.197279	-0.203377	-0.20522	-0.203165	-0.197579	-0.18883	-0.177292	-0.163342	-0.147355	-0.129706	-0.110765	-0.0908995	-0.0704683	-0.0498224	-0.0293025	-0.0092374	0.0100579	0.0282837	0.0451575	0.0604158	0.0738154	0.0851359	0.0941806	0.100779	0.104788	0.106093	0.104612
											0.369286	0.286939	0.211907	0.144056	0.0832281	0.0292353	-0.018133	-0.0591105	-0.0939517	-0.122931	-0.146338	-0.164482	-0.177683	-0.186274	-0.1906	-0.191013	-0.187873	-0.181545	-0.172398	-0.160803	-0.14713	-0.131749	-0.115025	-0.0973202	-0.0789873	-0.0603723	-0.0418102	-0.0236243	-0.00612411	0.0103966	0.0256609	0.0394111	0.0514101	0.0614432	0.0693199	0.0748755	0.0779731	0.0785049	0.0763945
												0.33635	0.258907	0.188606	0.125293	0.0687855	0.0188764	-0.024663	-0.0620827	-0.0936517	-0.119657	-0.1404	-0.156197	-0.167378	-0.17428	-0.177251	-0.176647	-0.172827	-0.166154	-0.156995	-0.145714	-0.132675	-0.118239	-0.102761	-0.0865893	-0.0700636	-0.0535134	-0.0372562	-0.0215955	-0.00681943	0.00680128	0.0190148	0.0295903	0.038319	0.0450166	0.0495249	0.0517132	0.0514801	0.0487555
													0.309047	0.236194	0.170294	0.111169	0.0586176	0.0124151	-0.0276835	-0.0619422	-0.0906427	-0.114082	-0.132572	-0.146435	-0.156005	-0.161624	-0.163643	-0.162415	-0.158298	-0.151653	-0.142839	-0.132215	-0.120134	-0.106947	-0.0929965	-0.0786159	-0.064129	-0.049847	-0.0360676	-0.0230727	-0.0111269	-0.000475737	0.00865607	0.0160663	0.0215771	0.0250366	0.0263205	0.0253343	0.0220145
														0.287072	0.218485	0.156642	0.101348	0.052383	0.00950696	-0.0275391	-0.0590315	-0.0852622	-0.106537	-0.123174	-0.135502	-0.143856	-0.148582	-0.150028	-0.148546	-0.144492	-0.138217	-0.130076	-0.120417	-0.109583	-0.0979108	-0.0857285	-0.0733533	-0.0610904	-0.0492311	-0.0380511	-0.0278085	-0.0187424	-0.0110712	-0.00499026	-0.00067104	0.00174128	0.00212928	0.000405111	-0.00348783
															0.270137	0.205479	0.147344	0.0955188	0.0497687	0.00983988	-0.0245387	-0.0536536	-0.077805	-0.0973052	-0.112477	-0.123652	-0.131167	-0.135367	-0.136597	-0.135206	-0.131541	-0.12595	-0.118775	-0.110352	-0.101014	-0.0910798	-0.080862	-0.0706591	-0.0607558	-0.0514213	-0.0429071	-0.0354458	-0.0292487	-0.0245049	-0.0213787	-0.0200085	-0.0205047	-0.0229483	-0.0273886
																0.257972	0.1969	0.14212	0.0934012	0.0504962	0.0131394	-0.0189501	-0.0460668	-0.0685172	-0.0866182	-0.100695	-0.11108	-0.11811	-0.122126	-0.123469	-0.122482	-0.119505	-0.114874	-0.108919	-0.101965	-0.0943272	-0.0863096	-0.0782044	-0.0702899	-0.0628284	-0.0560647	-0.0502244	-0.0455121	-0.0421097	-0.0401746	-0.039838	-0.0412033	-0.044344	-0.0493026
																		0.192503	0.140724	0.0947514	0.0543266	0.0191743	-0.0109941	-0.0364791	-0.0575915	-0.0746505	-0.0879821	-0.0979172	-0.10479	-0.108936	-0.110691	-0.110388	-0.108358	-0.104924	-0.100404	-0.0951064	-0.0893286	-0.0833559	-0.0774598	-0.0718956	-0.0669011	-0.0626948	-0.0594743	-0.0574142	-0.0566647	-0.0573498	-0.0595653	-0.0633776	-0.0688213
																			0.192076	0.142948	0.0993673	0.0610664	0.0277625	-0.000838945	-0.0250423	-0.0451606	-0.0615134	-0.0744251	-0.0842234	-0.0912375	-0.0957962	-0.0982264	-0.0988512	-0.0979881	-0.0959476	-0.0930311	-0.0895294	-0.0857207	-0.0818692	-0.0782232	-0.0750133	-0.0724506	-0.0707255	-0.0700051	-0.0704322	-0.0721233	-0.0751666	-0.0796208	-0.085513
																					0.148627	0.107094	0.0705734	0.0387764	0.0114051	-0.0118469	-0.0312924	-0.0472495	-0.060039	-0.0699833	-0.0774045	-0.0826225	-0.0859535	-0.0877081	-0.0881896	-0.0876923	-0.0864999	-0.0848832	-0.0830993	-0.0813889	-0.0799754	-0.0790624	-0.0788326	-0.0794456	-0.0810366	-0.0837142	-0.0875591	-0.092622	-0.098922
																							0.117831	0.0827619	0.0521486	0.0256915	0.00308428	-0.0159839	-0.0318272	-0.044761	-0.0551003	-0.063158	-0.0692431	-0.0736589	-0.0767015	-0.078658	-0.0798045	-0.0804045	-0.0807075	-0.0809468	-0.0813379	-0.0820769	-0.0833387	-0.0852751	-0.0880135	-0.0916544	-0.0962706	-0.101905	-0.108568
																									0.0976084	0.0678775	0.042043	0.0198009	0.000844241	-0.0151351	-0.0284449	-0.0393908	-0.0482745	-0.0553918	-0.0610314	-0.0654726	-0.0689842	-0.0718221	-0.0742278	-0.0764269	-0.0786272	-0.0810168	-0.0837626	-0.0870086	-0.0908738	-0.0954509	-0.100804	-0.106968	-0.113946
																												0.0605572	0.038431	0.0193533	0.00302385	-0.0108555	-0.0225788	-0.0324343	-0.0407031	-0.0476567	-0.053556	-0.058649	-0.0631695	-0.0673349	-0.0713451	-0.0753801	-0.0795985	-0.0841362	-0.0891038	-0.0945858	-0.100638	-0.107287	-0.114526
																															0.0397922	0.0229377	0.00833716	-0.00428985	-0.0152164	-0.0247062	-0.033012	-0.0403739	-0.0470173	-0.0531518	-0.0589687	-0.0646397	-0.0703153	-0.0761227	-0.0821643	-0.0885157	-0.0952243	-0.102308
[truncated: 29 more columns]

## Sheet: intensity_4
103320	103992	103992	105176	105909	106533	107157	107157	107849	108284	108725	109695	110331	110476	111347	112166	112343	112390	112390	112728	112936	113594	114251	116065	116400	116847	118086	118532	118532	118508	118160	118160	118160	118422	117601	117601	117601	117574	117032	117032	116284	115949	115626	115653	115626	115626	115418	115051	115051	114661
103992	103992	104030	105176	106054	107070	107739	107554	108124	108298	108725	110006	110359	111170	112145	112343	112956	112728	112554	112956	113410	113610	114300	116065	116400	116953	118201	118896	118896	118508	118160	118160	118160	118422	117601	118422	118164	118164	117085	117085	116284	116005	115653	116056	115626	115626	115557	115176	115176	114857
104030	104270	104943	105176	106533	107554	108284	108124	108298	109576	109695	110331	111583	111944	112263	113117	113352	113352	113254	113352	113974	114300	114794	116400	117547	118964	119011	119037	119316	119037	118532	118508	118508	118654	118607	118654	118762	118607	118082	118096	117883	117032	116501	116571	116056	116199	115905	115856	115856	115640
104569	105383	105484	106119	107103	107849	108809	108722	109111	109763	110331	110819	111855	112208	113195	113438	113612	113911	114283	114437	114660	114770	116004	117547	119011	119221	119316	119765	120504	120535	119765	119165	119165	119375	119045	119045	119045	119375	118490	118491	118207	117880	117013	116989	116734	116734	116501	116199	116199	115905
105383	105867	106119	106865	107554	108972	109360	109214	109633	110092	110482	111695	112182	112580	113456	113612	114283	114444	114716	114720	114985	115225	116277	118214	119092	119328	119927	120086	120968	120986	120800	120511	120511	120511	119375	119375	119433	120077	118894	119178	119178	118096	117241	117241	117013	117013	116997	116379	116379	116379
105383	106865	106892	107067	108389	109352	109763	109795	110216	111485	111609	112131	112442	113195	113474	114283	114851	114985	114985	115104	115274	116004	117512	118866	119328	119927	120504	120986	121376	121061	121017	120968	120743	120743	120154	120154	120502	120325	119369	119186	119178	118686	117836	117836	117241	117180	117146	116899	116899	116564
106619	107067	107067	107274	109149	109582	110482	110482	111046	111695	112131	112263	113149	113474	114409	114716	115144	115168	115197	115274	116071	116893	118708	119174	119726	120426	121482	121602	121602	121482	121376	121046	121046	121017	120743	120834	120834	120673	120077	119962	119800	118824	117969	118223	117770	117836	117438	117434	117434	117286
106926	107460	107335	107335	109179	110572	111136	111136	111485	111834	112260	112506	113269	113483	114682	114870	115893	116188	116188	116188	116893	117512	118746	119328	120369	121344	121990	122145	122299	121990	121602	121376	121350	121335	120834	121073	120921	120834	120154	120056	120010	118888	118686	118824	118223	118580	118580	117448	117448	117438
107157	107723	108609	108650	110216	111230	111597	111709	112464	112689	112631	113226	113756	114682	115082	115204	116188	116737	116743	116893	117395	117858	118866	119821	121344	121720	122565	123160	123537	123023	122741	122578	121802	121802	121344	121350	121073	121060	120624	120309	120077	119516	118906	119203	118623	118824	118651	118552	118552	118071
107760	109136	109149	109179	111046	111545	111995	111995	112689	113226	113149	113683	114709	115151	115204	116203	116737	116974	117007	117395	117858	118186	119778	120642	121634	122198	122957	123691	123746	123746	123627	122901	122758	122754	122037	122037	121376	121344	121073	120728	120624	119946	119203	119212	118906	118906	118680	118623	118623	118580
109250	109363	110076	110284	111230	111929	112068	112652	113226	113647	113683	114531	115204	115893	116199	116743	117183	117395	117460	117696	118145	118343	119811	120719	121717	122565	122957	123746	124180	124068	123679	123627	122898	122824	122261	122261	122093	122201	121414	121177	121171	120010	119297	119255	118949	118949	118949	118680	118680	118610
109363	110226	110335	110653	111592	112024	112681	113116	113647	114630	114531	114734	116068	116091	117071	117157	117818	117863	117818	117868	118853	119330	120432	120732	121924	122631	123537	124059	124415	124415	124180	123654	123023	123023	122261	122093	122078	122261	122037	121414	121414	120309	119297	119255	119148	119148	119212	118774	118818	118744
110170	110335	111108	111592	112024	113538	114104	113647	114417	115302	115331	116068	117071	117427	117737	117818	117920	117920	117876	118853	119330	119811	120618	121634	122590	122965	123683	124415	124622	124622	124299	124068	123328	123267	122944	122093	122093	122626	122078	121879	121879	120665	119653	119383	119255	119383	119383	118818	118818	118692
110284	111108	111401	111929	113113	114431	114630	114633	114756	115429	116007	117071	117648	117937	118183	118190	118748	118853	118853	119158	119731	119890	120719	122590	122718	123203	123853	124475	124953	124953	124465	124299	123328	123328	122957	122419	122201	122785	122078	121879	121879	120963	120306	119946	119695	120178	120043	119607	119607	118818
110398	110679	111851	112068	113633	114713	115223	115302	115482	116222	116304	117321	118083	118190	118368	118607	118748	118937	118880	119550	119890	120432	121019	122590	122965	123683	124371	124722	124953	124953	124484	124299	123328	123328	122957	122419	122248	122626	121879	121833	121833	120980	120345	120306	120226	120251	120244	120043	119717	118880
111378	111654	111898	113633	114713	115482	115640	115658	116222	116884	117206	117937	118516	118607	118680	118748	119185	119462	119185	119688	120219	120573	122324	122942	123439	124722	124956	124966	125252	125050	124722	124484	123577	123577	123042	123042	122626	122695	121786	121684	121684	120980	120345	120345	120244	120345	120480	120251	120178	119607
111851	112169	113229	114253	115266	115827	116556	116304	116819	117010	117344	118250	118642	119137	119137	119542	119757	119757	119688	119890	120432	121140	122419	122965	123931	124849	124955	124955	125050	124966	124484	124345	123260	123209	123042	123042	123042	122695	121833	121820	121684	121019	120345	120345	120178	120244	120251	120160	120103	119195
112141	112677	113441	114431	115640	116380	116884	116819	117009	117668	117720	118641	119498	119654	119683	119848	120146	119997	119970	119970	120345	120432	122419	123272	124337	124956	124966	124955	124966	124722	123901	123543	123042	123042	122956	122956	123115	123063	121833	121820	121743	121205	120435	120435	120178	120226	120178	120160	120160	119803
112677	113229	113633	115223	116028	116601	117156	117199	117344	117939	118641	119270	120060	120146	120194	120194	120259	120146	120112	120112	120432	120432	122530	123574	124505	124966	125050	124955	124955	124722	123782	123475	122979	122979	122899	122899	123042	122695	121820	121743	121738	121193	120226	120226	120065	120103	120160	120160	120160	119803
113229	113486	115043	116028	116601	117245	117835	117829	117835	118722	119137	119859	120357	120357	120357	120524	120883	120764	120300	120345	121147	121680	123272	124324	124797	124988	125090	125053	125090	124907	123745	123475	122956	122899	122663	122663	122773	122528	121754	121743	121738	121143	119709	119709	119709	119854	120046	120064	120103	119718
113717	114213	115201	116157	117156	117802	118221	117971	118722	119270	119796	120060	120361	120484	120393	120685	121234	120875	120555	120555	121378	121680	123272	124324	124797	124988	125090	125091	125090	124907	123543	123475	122899	122773	122611	122611	122599	122055	121820	121754	121743	121143	119506	119506	119214	119372	119372	119523	119523	119379
114213	114546	115492	116769	117367	118611	119153	119133	119270	120108	120108	120357	120927	121234	121234	121570	121748	121748	121512	121380	121708	121778	123574	124364	124893	125091	125283	125508	125204	125045	123633	123481	122979	122857	122599	122599	122528	121996	121572	121743	121743	121143	119647	119647	119490	119372	119490	120046	120046	119523
114776	115201	116157	117111	118221	118781	119859	119436	120108	120348	120357	120484	121312	121570	121748	121816	121872	121905	121748	121708	122205	122680	123880	124447	124988	125508	125508	125850	125717	125151	124907	123745	123477	123339	122611	122599	122478	121996	121754	121815	121815	121460	120518	120283	120283	120064	120424	120169	120311	119528
115393	115492	117111	117675	118781	120149	120348	120149	120348	120959	121078	121431	122069	122001	122001	122069	122412	122663	122412	122412	122727	123273	124257	124893	125508	126430	126115	126115	125850	125317	124934	124502	123633	123633	122857	122663	122528	122236	121917	121996	121996	121754	121010	120622	120622	120549	120755	120546	120549	120052
116258	116775	117268	118379	119859	120492	120831	120660	120959	121095	121155	122069	122326	122326	122405	122405	122911	122915	122915	123015	123273	123624	124525	124989	126362	126642	126434	126430	125989	125717	125045	124556	124213	124181	123339	123318	122662	122396	121996	122115	122115	121841	121441	121231	121231	121329	121329	121231	120755	120549
116775	117268	118232	119725	120492	121234	121234	121095	121650	122081	122183	122405	122763	122763	123031	123220	123442	123472	123670	123624	123739	124364	124969	125410	126468	127352	127081	126493	126493	125846	125291	124789	124389	124244	123750	123714	123339	122952	122396	122366	122148	121954	121460	121721	121895	121895	121918	121721	121329	120755
117268	117908	118482	119914	121030	121650	121731	121724	122183	122424	122699	123001	123230	123220	123442	123822	123889	123889	124102	124102	124525	124962	125695	126434	127338	127572	127352	126660	126495	125846	125291	124502	124107	124107	123417	123339	123128	123097	122589	122416	122416	121956	121588	121588	121895	121895	121918	121828	121828	121272
117908	118232	119621	120468	121638	122110	122533	122183	122628	122823	123001	123268	123765	123539	123765	123889	124198	124198	124278	124525	124962	125410	126018	126588	127305	127493	127305	126866	126642	125931	125209	124490	124075	123750	123344	123318	123097	123097	122690	122366	122176	121954	121322	121322	121465	121465	121918	121828	121828	121313
117913	118467	119621	121030	121938	122618	122628	122628	122823	123207	123268	123539	123987	123793	123846	124186	124322	124278	124450	124525	124969	125410	126018	126866	127493	127664	127388	127081	126660	126012	125291	124490	123750	123510	123307	123128	122877	122690	122436	122176	122147	121954	121441	121441	121465	121465	121693	121656	121656	121272
118467	118482	119621	121150	121938	122790	122790	122664	122871	123329	123207	123472	123944	123627	123822	124181	124322	124322	124450	124683	125223	125410	126018	126790	127454	127636	127305	127081	126660	126085	125291	124107	123510	123344	122877	122740	122690	122690	122436	122147	122142	121588	121269	121312	121312	121313	121442	121389	121389	121272
118289	118467	119525	120764	121938	122664	122664	122664	122871	123207	123064	123422	123765	123424	123765	123822	124174	124174	124174	123663	124084	124487	125695	126499	126790	127305	126866	126745	126253	125581	124730	123845	123307	122849	122517	122447	122436	122436	122142	121838	121838	121465	120963	121163	120535	121121	121389	121313	121313	121313
117913	118289	119525	120764	121938	122626	122628	122618	122790	123030	122807	123030	123424	123422	123627	123642	123912	123663	123663	123462	123663	123735	124779	125860	126185	126499	126385	126253	125785	125143	124668	123510	123258	122740	122457	122447	122183	122147	121541	121637	121637	121163	120960	120963	120482	120535	121313	121202	121202	121313
117913	118289	119164	120412	121500	122555	122555	122180	122729	122876	122729	123030	123178	123114	123527	123634	123853	123642	123010	122939	123307	123315	124084	124658	125745	125745	125581	125581	125143	124730	123671	123258	122660	122457	122183	122157	121452	121243	120960	120994	121163	120960	119985	120430	120482	120482	120723	120773	120723	121011
117849	118289	119525	120531	121150	122447	122447	122010	122721	122729	122721	122865	123114	123114	123331	123527	123853	123653	123010	122932	123010	123307	123739	124084	124658	124905	124905	124699	124611	123845	123261	122787	122340	122117	121232	120981	120829	120620	120554	120620	120620	119784	119572	119604	119784	119933	120430	120482	120348	120224
118536	118976	119639	120849	121730	122555	122626	122632	122876	123030	123114	123178	123331	123527	123642	123642	123869	123869	123621	123010	123307	123315	123684	123979	124487	124658	124658	124397	123926	123592	122787	122418	122117	121364	120829	120808	120554	120425	120121	120270	120121	119615	119307	119572	119572	119307	120029	120029	120029	119813
118976	118976	120412	121063	121882	122124	122447	122632	122729	123030	123178	123567	123602	123642	123642	123642	123917	123869	123621	123307	123425	123425	123739	124010	124397	124551	124397	123903	123592	122974	122352	122117	121252	120829	120368	120301	120301	120121	119687	120023	120023	119572	119224	119318	118782	118660	119932	119055	119055	119055
119330	119330	120531	121662	121882	122295	122632	122688	122876	123567	123410	123567	123602	123602	123602	123602	123869	123853	122932	122932	123203	123315	123569	123739	124264	124264	123903	123615	123247	122763	122337	121562	120829	120787	120368	120301	119900	119908	119587	119687	119687	119224	118458	118631	118631	118631	118963	118947	118947	118702
119330	119639	120569	121662	122084	122450	122688	122688	123067	123751	123567	123602	123830	124030	123656	123656	124441	124441	123457	123353	123425	123569	123684	123739	124331	124160	123684	123471	123247	122787	122290	121562	120829	120808	120554	120511	120301	120124	119587	119765	119765	119224	118414	118458	118436	118660	118963	118947	118947	118719
118976	119330	120569	121776	122103	123067	123267	123067	123408	123830	123751	123751	124030	124100	123602	123602	124539	124539	123327	123327	123327	123425	123732	123902	124397	124335	123727	123615	123419	123123	122290	121826	121540	121252	121111	121111	120511	120529	119765	120394	120394	119908	119318	119932	119665	119560	119560	119560	119532	119144
118771	119089	120283	121662	122034	122688	122982	122927	123067	123067	123050	123408	123578	123578	123503	123503	124127	123894	122685	122525	122525	122525	123225	123615	123902	123913	123615	123419	123215	123066	121899	121826	121540	121076	121076	121076	120722	120636	120124	120463	120463	119529	119318	119787	119665	119560	119544	119544	119532	119437
118671	118771	119763	121324	121704	123281	123281	123281	123830	123830	123050	123170	123410	123214	123170	123353	123503	123353	122588	122447	122447	122447	122966	123225	123621	123621	123419	123215	123177	122611	121633	121559	121141	121076	121076	121076	120636	120227	120124	120070	120070	119529	119139	119529	119573	119560	119544	119544	119544	119437
118458	118491	119752	120966	121704	123267	123267	123408	124075	124047	123027	123170	123027	123027	122704	122982	123457	123327	122494	122416	122525	122525	122966	123133	123621	123621	123358	123215	123123	122290	121559	121552	121065	121076	121076	121076	120636	120515	120227	120139	120139	119529	119289	119529	119139	119544	119437	119437	119437	119544
118458	118491	119752	121049	122057	123334	123465	123826	124486	124075	123408	123430	123345	123027	122967	122967	122982	122944	122444	122227	122416	122416	122867	123050	123133	123232	123133	123133	122611	121899	121259	120964	120900	121065	121065	121065	120636	120515	120227	120139	120139	120032	119971	119637	119637	119637	119573	119544	119544	119544
118491	119145	119763	121049	122164	123547	123902	124047	124486	124075	123826	123826	123345	123214	122982	122967	122982	122588	121993	121993	121932	121932	122586	122966	122940	122867	122611	122611	122277	121895	120900	120821	120703	120402	120515	120515	120572	120227	120177	120070	120139	120002	119529	119573	119573	119637	119718	119573	119718	119745
118491	119334	120576	121611	122998	123731	123817	124047	124486	124299	124047	124047	124089	123417	123214	123214	123214	122967	122444	122132	121932	121932	122227	122867	122867	122611	122611	122611	122376	122199	120964	120964	120900	121065	121065	121065	120824	120572	120279	120279	120572	120070	119855	119794	119637	119855	120138	120138	120149	120138
119693	119693	121049	121838	122998	123547	123547	123826	124091	124047	123949	123949	124089	124089	123683	123417	123595	123403	122944	122127	121936	121936	122223	122817	122940	123036	123123	123123	123036	122601	122376	121741	121323	121472	121472	121608	121608	121608	120824	120780	120780	120312	120312	120399	120219	120278	120283	120219	120219	120278
120001	120001	121277	122084	123214	123623	123623	123826	124091	124290	124089	124089	124473	124174	124154	123860	124130	123411	123208	122944	122817	122586	122817	123014	123339	123670	123738	123614	123529	123257	122701	122506	122199	122193	122047	122077	122077	122077	121928	121807	121238	120454	120399	120523	120317	120368	120670	120395	120395	120520
120001	120047	121277	122084	122916	123623	123623	123817	124091	124420	124089	123949	124154	124154	124154	124130	124174	123848	123434	123408	123014	123014	123434	123786	124205	124295	124347	124695	124667	124295	123529	123099	122701	122781	122722	122609	122492	122492	122156	122078	122073	121238	120795	120828	120523	120523	120767	120767	120767	120721
119778	120001	121652	122084	122916	123533	123507	123533	123851	124420	123909	124116	124336	124154	124116	124130	124174	124075	123680	123595	123595	123680	124089	124790	124979	124979	125322	125393	125322	125005	124790	124394	124208	124196	123651	123377	123377	122913	122492	122271	122231	121807	121462	121547	121462	120989	121526	121438	120989	120906
119727	120001	121362	122084	122721	123507	123507	123507	123848	124336	123909	124015	124336	124154	124154	124174	124666	124174	124130	124055	124055	124564	125033	125347	125885	126286	126286	126286	125978	125468	125011	124944	124790	124622	124428	124394	124196	123699	122913	122502	122501	122145	122073	122231	121997	121997	122137	122035	121905	121532
119702	119778	121362	122274	122934	123559	123559	123851	124015	124336	123909	124015	124336	124174	124174	124518	124926	124762	124564	124762	125033	125180	125690	126130	126596	126769	126769	127054	126706	126286	125468	125414	124944	124944	124799	124622	124428	124172	123377	122991	122926	122502	122349	122502	122366	122366	122491	122366	122137	122109
119570	119727	121362	122377	122934	123559	123639	124015	124209	124336	124015	124054	124224	124118	124118	124518	124926	124842	124842	125033	125397	125397	125885	126420	126768	127054	126978	127335	126978	126286	126016	125696	125187	125083	124943	124622	124381	124080	123377	123182	122991	122501	122313	122502	122366	122366	122491	122443	122443	122236
119480	119702	121500	122758	123180	123958	123958	124137	124149	124149	123782	123909	123976	124064	124075	124489	125139	124926	124926	125459	125461	125562	126076	126369	126768	127282	127274	127336	127335	127203	126239	126122	125663	125406	124972	124943	124381	123699	123432	123530	123189	122669	122501	122669	122366	122366	122491	122443	122443	122236
119702	119709	121500	122758	123148	123958	123958	124137	124149	124137	123750	123782	123782	123976	124091	124518	125106	125071	124926	125461	125562	125664	126076	126369	126782	127238	127238	127238	127238	126805	126444	126235	125696	125652	125030	124942	124514	123707	123678	123699	123530	122926	122850	122850	122399	122399	122850	122443	122443	122236
119709	120363	121470	121969	122935	123852	123852	124149	124149	123868	123442	123497	123497	123779	123976	124465	125037	125037	125037	125397	125459	125562	125860	126369	127082	127238	127274	127238	127238	126967	126239	126229	125971	125682	125121	124942	124304	123686	123530	123678	123432	122926	122850	122850	122719	122680	122814	122443	122443	122236
119901	120343	121402	121969	122892	123400	123400	123773	124137	123868	123117	123750	123442	123750	123942	124118	124805	124805	124740	124958	125062	125461	126076	126619	127091	127154	127154	127096	127180	126805	126235	126086	125696	125625	125187	124942	124381	123970	123707	123746	123432	122745	122727	122727	122745	122745	122884	122719	122805	122443
120009	120363	121402	121741	122873	123059	123059	123530	123530	123530	123437	123530	123442	123750	123779	124107	124847	124847	124686	124958	125062	125644	126076	126782	127154	127180	127238	127238	127336	127274	126967	126444	125876	125682	125406	125030	124633	124182	123970	123805	123678	123174	122887	122887	123174	123672	123672	123537	123338	122814
119984	120225	121115	121522	122306	122892	122873	123400	123530	123772	123273	123495	123117	123124	123942	124352	124847	124847	124566	124566	125037	125644	126011	127082	127358	127644	127358	127358	127612	127255	126888	126590	125980	125767	125625	124942	124633	124182	124131	124053	123917	123174	122887	122887	123174	123707	123708	123707	123707	123150
119984	120225	120815	121301	122306	122873	122963	123400	123530	123530	123282	123495	123273	123282	123697	124356	124958	125001	124958	124566	125001	125644	126164	126859	127506	127697	127767	127681	127681	127471	127096	126666	126086	125999	125876	125340	124633	124303	124153	124077	123676	123136	122783	122783	123136	123672	123707	123663	123663	123115
119901	120009	120109	120815	121741	122519	122558	123218	123330	123273	123273	123282	123282	123772	123942	124352	124805	124838	124356	124356	124838	124864	126011	126782	127180	127541	127270	127616	127681	127270	126816	126666	125999	125876	125625	125197	125197	124633	124303	124182	124053	123174	122884	122884	123136	123672	123708	123663	123663	123338
118378	119764	120002	120109	121181	121522	122220	122519	122963	122803	122803	123047	123047	123282	123495	124082	124356	124356	124188	124173	124293	124566	125793	126482	127058	127438	127438	127472	127472	127255	126816	126590	126133	125876	125492	124786	124786	124182	124077	123686	123646	123174	122783	122783	122702	123500	123706	123500	123599	123230
117785	118378	119618	119889	120302	120948	121181	121466	121466	121553	121553	122216	122515	122581	123047	123275	124082	123844	123697	123858	124188	124293	125793	126602	127135	127438	127438	127464	127434	126888	126739	125999	125999	125521	125197	125022	125004	124153	124053	123686	123580	123299	123136	123136	122657	122931	123438	122964	122964	123012
117570	117785	118221	119618	120002	120163	120662	120710	120997	121060	120710	121466	122092	122405	122515	123004	123420	123420	123361	123420	124173	124293	125793	126631	127135	127234	127265	127265	127434	127030	126739	125735	125735	125235	125022	125022	125197	124224	123781	123611	123538	123215	123215	123215	122594	122795	123391	122717	122717	122931
117556	117742	117841	119122	119834	120002	120002	120163	120289	120446	120289	120682	121060	121940	122216	122515	123004	123004	123080	123227	123420	124188	125504	126602	127058	127093	127263	127254	127093	126756	126492	125016	125016	124923	125016	125022	125194	124042	123932	123712	123580	123299	123299	123332	122683	122704	123438	122683	122657	122468
116769	117525	117626	117841	119122	119834	119834	119946	119992	120163	120002	120265	120568	120838	121475	122339	122471	122410	122151	123004	123169	123388	125350	126155	126877	126877	127093	127065	127030	126492	125117	124923	124622	124597	124622	124622	124554	123712	123580	123580	123358	123215	123287	123287	122683	122683	122795	122558	122468	122134
116167	117197	117197	117197	118221	119122	119330	119677	119677	119677	119393	120002	120271	120497	120659	121826	122291	121826	121768	121905	121913	122878	124599	125941	126602	126627	126627	126756	126627	125706	124933	124686	124597	124597	124622	124622	124042	123534	123534	123534	123332	123033	123215	123287	122683	122683	122842	122468	122308	122134
115837	115929	116008	116808	117978	118322	118495	118333	118481	118548	118481	118737	119257	119494	120317	120838	121527	121475	121262	121527	121840	121905	123942	124872	125504	125706	125706	125941	125706	125120	124597	124519	124084	123974	123791	123712	123541	123123	123121	123296	123033	122594	122704	122842	122594	122594	123182	122308	122134	122060
115160	115645	115915	116008	117959	118248	118248	118159	118322	118333	118286	118387	118737	119142	119494	120497	121475	121262	121037	121209	121734	121840	122878	124026	124982	125269	125269	125706	125706	125120	124597	124366	123931	123791	123791	124211	123661	123336	123336	123534	123296	122704	122842	123290	122704	122704	123182	122541	122485	122060
114162	114949	115160	115322	117061	117959	117959	117879	117978	117816	117733	117733	118243	118243	118327	119494	120659	120806	120897	121403	121840	121905	122878	123963	124715	124982	125120	125269	125269	125120	124673	124519	124212	123931	124084	124084	123661	123336	123336	123661	123296	122770	122935	123290	122935	122939	123182	122939	122646	122521
113333	114463	114763	115322	116063	117512	117512	117262	117644	117262	117262	117419	117439	117589	118005	118515	119761	120234	120419	120897	121840	121905	122532	123641	124126	124731	124770	125120	125173	124686	124152	124361	124152	123946	124084	124084	123797	123661	123296	123296	122935	122602	122770	122935	122842	122842	123013	122939	122541	122485
112876	113730	113909	114763	115602	116471	116471	116471	116803	116548	116141	116548	116728	116939	117661	118165	118743	119646	120096	120686	120963	121840	122482	123241	123846	123880	123874	124731	124801	124361	124152	124271	124152	123931	124084	124190	124084	123891	123797	123661	123116	122602	122793	122935	122743	122743	122939	122541	122443	121961
112295	113287	113333	113730	114934	115422	115422	115422	115539	115539	115047	115065	115065	115970	116728	117823	118327	119384	119646	120096	120686	121403	122242	122972	123641	123846	124211	124770	125173	124271	123946	123931	123931	123408	123408	124084	124084	123891	123797	123169	122935	122026	122743	122743	122613	122613	122613	122298	121961	121592
111321	112111	112051	112051	113287	114905	114905	114522	114646	114646	114408	114408	114502	114502	115970	116934	118106	118241	118743	119202	119908	120686	121465	122075	123140	123241	123411	123784	124152	123730	123403	122838	122834	122834	122834	122873	123094	122873	122466	122038	121956	121181	122026	122026	121793	121793	122060	121513	121246	121246
110292	111321	110972	111093	112051	112931	113005	113527	113844	114100	113879	113879	114100	114100	114502	116415	117381	117823	118241	118676	118831	119646	120686	121389	122242	122482	123241	123292	123359	123355	122838	122269	121523	121486	121597	122098	122098	121956	121956	121767	121181	120470	121158	121158	120903	121229	121391	121229	120786	120703
109786	110292	110856	110968	111809	112307	112642	112961	113322	113879	113902	113902	113987	113987	114853	116397	116934	117110	117667	118013	118320	118749	120580	121008	121724	121989	122880	122838	122880	122656	122269	121261	121261	121261	121284	121486	121645	121327	121373	121373	121158	120327	121158	121158	120470	121158	121391	120786	120380	120393
109203	109786	109786	109983	110972	111985	112307	112642	112899	113231	113322	113712	113757	113902	114853	115723	116777	116853	116934	117396	117869	118320	120034	121008	121662	121943	122198	122316	122387	122075	121303	120968	120922	120846	120937	121084	121284	121033	121098	121001	120680	120312	120720	121001	120169	121188	121377	120397	120380	120397
108773	109211	109211	109211	110619	111420	111947	112321	112713	112878	113026	113322	113902	114007	114853	115238	116397	116397	116307	117110	117396	117869	119553	120580	121196	121659	121986	122075	121986	121523	120968	120764	120764	120091	120098	120764	120922	120602	120823	120680	120327	120300	120357	120720	120169	121177	121108	120397	120358	120393
108737	109211	109211	109211	110550	111420	111452	111947	112656	112797	112990	113106	113757	114007	114800	115226	116243	116243	116320	116595	117351	118300	119357	120870	121196	121288	121659	121662	121659	120968	120801	120318	120107	120025	120098	120237	120538	120538	120602	120680	120602	120327	120600	120917	120357	121188	121377	120732	120393	120393
108709	109629	109629	109629	110506	111452	111452	111562	112656	112820	112990	113617	114007	114167	114800	115226	116243	116243	116320	116342	117212	118300	119351	119941	121196	121196	121100	121100	121130	120763	120748	120107	120107	120091	120107	120237	120436	120538	120600	120680	120680	120600	120600	120917	121143	121377	121567	121143	120798	120549
108773	109629	109629	109629	110506	111452	111452	111452	112321	112656	112797	112878	113757	114136	114640	115226	115723	115897	116307	116320	116887	117869	119351	119629	120666	120763	120763	120801	120801	120748	120748	119930	120025	119930	120025	120025	120025	120237	120436	120602	120602	120600	120600	120917	121143	121188	121522	121143	120798	120549
[truncated: 30 more columns]

[truncated: 15 more sheets: phase_4, intensity_5, phase_5, intensity_6, phase_6, intensity_7, phase_7, intensity_8, phase_8, intensity_9, phase_9, intensity_10, phase_10, intensity_11, phase_11]
