# Supplementary material for: Prediction on X-ray output of free electron laser based on artificial neural networks
Source: Nat Commun. 2023 Nov 8;14:7183. doi: 10.1038/s41467-023-42573-z (PMC10630459; doi:10.1038/s41467-023-42573-z)
Supplement: Supplementary file 2 — Source Data [file 41467_2023_42573_MOESM2_ESM.zip › Source Data/fig3.xlsx]

## Sheet: measured taper
-0.386607	1.1256	2.95309	0.0179072	-0.11899	-0.219068	-0.000444332	-0.0107551	-0.0105645	0.0124579	0.0513102	0.0228173	-0.0100613	-0.00104474	0.00584678	0.00608003	0.00774036	0.00434459
-0.38279	1.12685	2.94998	0.0158666	-0.120058	-0.215	-0.00142758	-0.0109079	-0.0101896	0.00741015	0.0492859	0.022759	-0.00879105	-0.000699919	0.0056758	0.00325124	0.00601463	0.00476507
-0.390121	1.09562	2.92563	0.0131325	-0.120361	-0.243463	-0.00848588	-0.00993822	-0.0105671	0.0089318	0.050387	0.0261086	-0.00998353	0.000443374	0.00479579	0.0027653	0.00856971	0.0039347
-0.38227	1.24195	2.96596	0.00626788	-0.125305	-0.262979	-0.00715346	-0.00797408	-0.0132849	-0.00926201	0.0439685	0.0237585	-0.0107478	-3.62966e-05	0.00272257	0.00703692	0.0119831	0.00467324
-0.368678	1.39084	2.94751	0.018202	-0.123864	-0.195327	0.0160129	-0.00486749	-0.0137091	-0.0293597	0.0430099	0.0317337	-0.00985088	-0.00500434	0.00258688	-0.00819591	0.00158686	0.00267715
-0.320745	1.59519	3.01045	0.0233942	-0.0995268	-0.257026	-0.0130833	-0.00618721	-0.0204986	-0.0319537	0.0401146	0.0374407	-0.0155792	-0.00562128	-0.000559423	0.00316294	0.0151605	0.0232478

## Sheet: measured no taper
-0.422564	1.35228	2.87501	0.00484045	-0.0669632	-0.0280386	0.0438966	-0.0130032	-0.0163633	-0.0884843	0.0074541	0.0205093	-0.0135399	0.00307616	-0.00551476	-0.0244103	-0.0029498	0.00241439
-0.424079	1.43451	2.87442	0.00165987	-0.0679031	-0.0596807	0.0472816	-0.00921136	-0.0176607	-0.0934054	0.00285363	0.0108676	-0.0131961	0.00398749	-0.00740391	-0.0247693	-0.00400701	-0.000333859
-0.413838	1.47297	2.92614	0.0263316	-0.0608265	-0.132136	0.0178854	-0.0108731	-0.0134212	-0.104401	0.00679213	0.00964328	-0.0137521	-0.00060898	-0.00868399	-0.0342983	-0.0112436	-0.0010625
-0.423877	1.59179	3.01243	0.0271916	-0.0910271	-0.10369	0.0789961	-0.010019	-0.0173276	-0.0642771	0.029192	0.0284954	-0.0187728	-0.0112059	0.00509893	-0.0108421	-0.00502454	-0.000119461
-0.404064	1.59345	2.92882	0.0208291	-0.0966635	-0.188212	0.0145165	-0.00747394	-0.0172388	-0.0288517	0.0476268	0.0404428	-0.0193827	-0.0107334	-0.00224813	-0.0023293	0.0100118	0.019898
-0.354772	1.60823	2.75054	0.0508856	-0.0152499	-0.196801	0.0253795	-0.0133547	-0.0199107	-0.0550816	0.0517969	0.0271094	-0.0656702	-0.0363675	-0.0175133	-0.0013547	0.0138889	0.0336089

## Sheet: predicted taper
-0.383268	1.11423	2.94939	0.0124292	-0.119249	-0.220494	-0.00276465	-0.00954266	-0.011339	0.0111494	0.0503554	0.0253468	-0.00990456	0.000190493	0.00580325	0.00649216	0.00951661	0.0047882
-0.385175	1.1296	2.95056	0.012022	-0.119243	-0.224322	-0.00200964	-0.0085415	-0.0111722	0.00870622	0.0486934	0.0231299	-0.00908395	0.000328236	0.00548189	0.00531238	0.00867053	0.00353121
-0.388386	1.11865	2.93652	0.0133877	-0.120712	-0.245558	-0.0110221	-0.00857763	-0.0113571	0.00771201	0.0491808	0.023541	-0.00941184	0.000755256	0.00441995	0.00360591	0.00887002	0.00410358
-0.383024	1.25	2.96582	0.00846226	-0.123408	-0.253204	-0.00283648	-0.00640291	-0.0136554	-0.00453274	0.0434675	0.025014	-0.0101186	0.000211087	0.00327186	0.00637056	0.0102758	0.0061747
-0.369785	1.39676	2.95643	0.0135107	-0.11802	-0.19538	0.0135503	-0.0040826	-0.0153748	-0.0286387	0.0410387	0.0318514	-0.00892925	-0.00481832	0.00190557	-0.00747443	0.0028494	0.00341857
-0.325264	1.58394	3.00474	0.0242145	-0.098226	-0.253216	-0.00914609	-0.00807539	-0.017803	-0.0305963	0.0369604	0.0382559	-0.0162283	-0.00837827	-8.29031e-05	0.0023161	0.0144471	0.0191214

## Sheet: predicted no taper
-0.422272	1.35978	2.87085	0.00746685	-0.0634871	-0.0316642	0.0447265	-0.012551	-0.0164343	-0.0889172	0.00875515	0.019605	-0.0162539	0.00187867	-0.00642505	-0.0231868	-0.00293514	0.00271932
-0.425193	1.42311	2.87633	0.00509785	-0.0663206	-0.0611149	0.0448076	-0.0093684	-0.017147	-0.0938291	0.00233383	0.014435	-0.0144557	0.00323914	-0.00790922	-0.0237867	-0.00365974	0.00175757
-0.408989	1.47041	2.92523	0.0263995	-0.0637073	-0.12859	0.0183564	-0.00991082	-0.0139643	-0.101293	0.00910682	0.0116961	-0.0139343	-0.00105068	-0.00773004	-0.0339467	-0.010919	-0.000410956
-0.424399	1.59816	3.00306	0.02745	-0.0893409	-0.107694	0.0743103	-0.0122956	-0.016154	-0.0665843	0.030602	0.0272128	-0.0178451	-0.0116621	0.00405865	-0.0114989	-0.00410976	-0.000247858
-0.396956	1.58853	2.92916	0.0241507	-0.0987536	-0.182799	0.0170293	-0.00835877	-0.0176502	-0.0316994	0.0463377	0.0413077	-0.0178673	-0.0129303	-0.000558441	-0.00311431	0.00936955	0.0173931
-0.354601	1.60612	2.7885	0.0547408	-0.0231523	-0.196526	0.0283355	-0.0173688	-0.0155309	-0.0552756	0.0507683	0.0318781	-0.0582217	-0.0366007	-0.0166675	-0.00300061	0.0117224	0.0287765
