# Supplementary material for: Prediction on X-ray output of free electron laser based on artificial neural networks
Source: Nat Commun. 2023 Nov 8;14:7183. doi: 10.1038/s41467-023-42573-z (PMC10630459; doi:10.1038/s41467-023-42573-z)
Supplement: Supplementary file 2 — Source Data [file 41467_2023_42573_MOESM2_ESM.zip › Source Data/fig4.xlsx]

## Sheet: measured
-0.000786574	-0.000534656	-0.000360281	-0.00273905	0.000719298	-0.00170716	0.00053566	0.000629469	0.000421866	0.000707595	-0.000120226	0.000622762
0.00118922	0.000656522	0.000518868	0.00265556	0.000660278	0.00254375	0.000719517	0.00115908	0.000687389	0.000942501	0.00075729	0.00128209
-0.000713179	-5.8922e-06	-0.000240327	0.0010807	-8.09434e-05	0.00161911	0.00122322	0.00155955	0.00098152	0.00130687	0.000644287	0.00218268
-0.000797824	0.000592189	0.000543009	0.00277418	0.00131885	0.00377304	0.00162972	0.0022881	0.0016651	0.00129631	0.00098905	0.00214221
0.000538503	-0.000234971	1.55913e-05	0.00165947	-0.00111662	0.00101626	0.0030328	0.00358202	0.00284722	0.00240323	0.00168222	0.00443182
0.000679378	0.000523721	0.000764356	7.36779e-05	0.000470349	0.00272209	0.00495539	0.00526503	0.0040057	0.00274585	0.00194518	0.00592696
-0.000759488	-0.000145442	0.000959372	0.00297243	0.00067762	0.00148095	0.00828936	0.00831832	0.00661735	0.00519147	0.00256364	0.00634738
0.000853582	0.000980781	-5.24461e-05	-0.000259473	0.000415109	0.00188979	0.0133364	0.0121147	0.0113578	0.00872011	0.00455457	0.00577013
0.000771273	-0.000200474	9.03905e-05	0.00198211	0.00127511	0.00365858	0.0189641	0.0178417	0.0169341	0.0125606	0.00714738	0.00980391
0.00157866	0.00122315	0.000723427	0.000263517	0.00350132	0.00292751	0.02598	0.0245875	0.0234143	0.0173237	0.0121023	0.0120973
0.000607447	0.000264674	0.00105723	0.0010728	0.00336401	0.00481057	0.0331471	0.0310084	0.0313479	0.0238222	0.0197598	0.0183001
0.00275617	0.00143527	0.00103037	0.00232315	0.00438693	0.0122332	0.0400331	0.0368279	0.0400056	0.0331454	0.0279365	0.0232188
0.00179509	0.00257877	0.00221457	0.00391905	0.0086187	0.019597	0.0453543	0.0427711	0.0465983	0.0427459	0.0383236	0.0344187
0.00493759	0.00446961	0.00513335	0.00440787	0.0124498	0.0285114	0.0505721	0.0482449	0.0529762	0.0537095	0.0525637	0.0510093
0.00910036	0.00881613	0.00920432	0.00863221	0.0197237	0.0381136	0.0556872	0.0554059	0.0600975	0.0647165	0.0675248	0.0658801
0.0168468	0.0161612	0.0174116	0.0159128	0.0314377	0.0566663	0.0602181	0.0623096	0.0673651	0.0751303	0.0831478	0.0802211
0.0277743	0.0251287	0.029319	0.026645	0.0478597	0.0769799	0.0636022	0.0670259	0.0726202	0.0837564	0.095053	0.092171
0.0412479	0.0374838	0.0454523	0.0398422	0.0664192	0.0882467	0.0655343	0.0691429	0.0747574	0.0880499	0.100087	0.100853
0.0535166	0.0506304	0.0566183	0.0561351	0.082404	0.0946575	0.0657509	0.0688839	0.0740599	0.087124	0.0977683	0.0989803
0.0642332	0.063665	0.0679067	0.0744928	0.10091	0.0985825	0.0659918	0.0684808	0.0723251	0.0830293	0.0908483	0.0947323
0.0694872	0.0740126	0.0752262	0.0881461	0.106704	0.0928062	0.0651752	0.0667024	0.0684753	0.075489	0.0783413	0.0848821
0.0712804	0.0766991	0.076918	0.0919431	0.105583	0.0812223	0.0630488	0.064027	0.0627667	0.0656553	0.0655581	0.0653812
0.071687	0.0784311	0.0752362	0.0920869	0.0976263	0.0695087	0.060195	0.0603372	0.0557112	0.0544429	0.0509703	0.0496171
0.0690681	0.0733849	0.0695806	0.0846015	0.0816196	0.0585139	0.0533922	0.0527339	0.0469278	0.0405313	0.037045	0.0349417
0.0628475	0.0653045	0.0615175	0.0763371	0.0646676	0.0401235	0.0438655	0.0427401	0.0363298	0.027901	0.0234359	0.0205065
0.0559687	0.0554609	0.0549988	0.0629046	0.0498633	0.028929	0.0328307	0.0320784	0.0258429	0.0175777	0.0135517	0.012608
0.0470392	0.0480569	0.0454913	0.0535746	0.036058	0.01849	0.0225718	0.0216892	0.0168279	0.010883	0.0073589	0.00666649
0.0396785	0.0384121	0.037108	0.0433626	0.0243423	0.0112704	0.0136051	0.012963	0.00978603	0.00597033	0.00486559	0.00466024
0.0329799	0.0319559	0.0300996	0.0329879	0.0149232	0.00844459	0.00750448	0.00729167	0.005218	0.00328966	0.00228583	0.00263966
0.0272099	0.0284593	0.024989	0.0259889	0.0105131	0.00618622	0.00413578	0.00381682	0.00268586	0.002119	0.00124342	0.00222405
0.0254456	0.0238214	0.0236103	0.0209164	0.00494969	0.0025445	0.00207557	0.00191158	0.00128158	0.0011317	0.000919931	0.00245764
0.0228769	0.0216649	0.0210071	0.0160919	0.0043143	0.0050156	0.00145169	0.00134171	0.000995027	0.000849086	0.000858168	-0.000154869
0.0201626	0.0190759	0.0188607	0.0107945	0.00177385	0.00399832	0.000450547	0.000805653	0.000571531	0.000809883	0.00075151	0.000688501
0.0169972	0.0171208	0.0167236	0.010346	0.00162456	0.00335639	0.000550203	0.000614638	0.00065985	0.000629605	0.00102457	0.000604538
0.0164394	0.0168021	0.0152943	0.00865339	0.00286949	0.00211814	0.000708615	0.000607151	0.000342614	0.000603693	0.0015294	0.0022004
0.0148313	0.013428	0.0136685	0.00541876	0.00167562	0.003342	0.000466709	0.000524492	0.000385051	0.000465084	0.000764356	0.000791366
0.0138225	0.0119609	0.012563	0.00571639	0.000976276	0.00200204	0.000609713	0.000472954	0.00040416	0.000496334	0.000771945	0.00206452
0.0121839	0.0117256	0.0105575	0.0024485	0.000364215	0.00349197	0.000414604	0.000324399	0.000150761	0.000634963	0.000530381	0.00163983
0.0109298	0.0103156	0.00905108	0.00532188	0.000574127	0.000837039	0.000270962	6.33177e-05	0.000229885	0.000348414	0.00114128	-0.00179512
0.00925666	0.00931799	0.00758422	0.00294745	0.000464582	0.000531901	0.000172315	0.000177396	0.000314909	2.42631e-05	0.000344925	0.000212562
0.0093862	0.00809705	0.00960517	-0.000218456	0.000697024	0.00367675	0.000398665	0.000246191	0.000465805	0.00024975	0.000528598	-0.00209446
0.0072266	0.00626948	0.00806537	0.000808564	-5.99965e-06	0.0020091	0.000130107	0.000160942	1.32383e-05	-0.000348321	3.72813e-05	-0.000867567
0.00679015	0.00679531	0.00807868	0.00185983	0.00106987	0.00315468	0.000251357	0.000231397	0.000521639	4.80619e-05	-0.00027004	-0.0010527
0.00787424	0.00764386	0.00629915	0.00222968	-0.000862787	0.00107674	3.42615e-05	0.000182234	0.000218377	4.70142e-05	0.000241601	6.3723e-05
0.00777942	0.00609788	0.00677647	0.00130074	0.00134007	0.0028561	5.08372e-05	0.000181004	0.000614443	6.32594e-05	0.000360471	-0.000848718
0.00706191	0.00575337	0.00583478	0.00075532	-0.00111956	0.000927406	0.000149286	0.000134069	0.000314093	0.000467757	0.000408541	0.000464585
0.00427749	0.00560606	0.00473634	0.00142349	0.000424708	-0.000500307	0.000292975	1.72406e-05	2.32394e-06	0.000126132	-0.000442054	-0.000255736
0.0054702	0.00641723	0.00507996	0.00169683	0.00116127	0.00194916	-1.04754e-05	1.98305e-05	0.000440433	0.000371873	-2.33565e-05	0.000877361
0.00489071	0.004558	0.0039927	0.0028566	3.00521e-05	0.00263843	0.000499576	0.00024566	0.000294975	0.000184457	0.000376881	0.00184696
0.00368194	0.00386274	0.00313608	0.00285267	0.000363679	0.00115669	0.000150574	-8.83884e-05	0.000122407	0.000510031	0.000210743	-0.00136177

## Sheet: predicted
0.000705438	0.000560582	4.03589e-05	0.000149312	-0.00062859	-0.000799651	0.000645225	0.000882249	0.000820944	0.000530618	0.000256983	0.000412661
0.000969794	0.000596652	5.14911e-05	0.000239627	0.000701961	0.000427452	0.000788705	0.00102471	0.000978615	0.00138526	0.00230215	0.00196081
0.000333038	8.8922e-05	2.25026e-05	-0.000152631	-0.00106704	-0.000808642	0.00139612	0.00146654	0.00131902	0.000861964	0.000803561	0.00191281
3.70134e-05	0.000197261	0.000195926	-0.000596715	-0.000736707	0.000666438	0.00210151	0.00209921	0.00217214	0.00174858	0.00169125	0.00347154
0.000834446	0.00063225	0.000773023	0.000181594	6.84706e-05	0.000766811	0.00301651	0.00311373	0.00306152	0.00260283	0.00292257	0.00360357
0.000298275	0.000392014	0.00117578	-0.000580918	-0.000290854	0.0013281	0.00487929	0.00469367	0.00468595	0.00369938	0.00261669	0.00369059
0.000351487	0.000645026	0.000752818	8.32187e-05	7.42679e-05	0.00174259	0.00756503	0.00759847	0.00751549	0.00518954	0.00418914	0.00458117
0.000394015	0.000487517	0.00130677	-3.39797e-07	0.000615441	0.00260068	0.0119202	0.0117949	0.0115301	0.0080811	0.00603581	0.00654677
0.000490414	0.000649946	0.0008034	0.000123438	0.000890919	0.00323278	0.017645	0.0176247	0.0171668	0.0121234	0.00894919	0.00853925
0.000687457	0.0012164	0.00144303	0.000744654	0.00251092	0.00543023	0.0247744	0.0247056	0.023865	0.0174829	0.0131376	0.0122884
0.00103859	0.0015831	0.000967832	0.000366324	0.0038298	0.00806054	0.0317759	0.0318405	0.0310075	0.024754	0.0195704	0.0176855
0.00195254	0.00243632	0.00352796	0.000704085	0.00572808	0.012535	0.0389015	0.038261	0.0375408	0.0319089	0.0262545	0.0244123
0.00240876	0.00282676	0.00355263	0.001805	0.00938636	0.0194438	0.0451884	0.0445591	0.0445788	0.0409762	0.0378747	0.0345893
0.0042956	0.00418288	0.0046033	0.00476	0.0156613	0.0287893	0.0503695	0.0499739	0.0509539	0.0523088	0.0518837	0.0468574
0.00868208	0.00806279	0.0101594	0.00935875	0.022974	0.0416343	0.0558743	0.055238	0.0578656	0.0627394	0.0664669	0.0622481
0.0151886	0.0147829	0.0163788	0.0174125	0.0345827	0.0574171	0.0609782	0.0611662	0.0653788	0.0738714	0.0814391	0.0784591
0.0251798	0.0246771	0.0268436	0.028771	0.0492831	0.0751573	0.0649407	0.0658257	0.0715944	0.0831549	0.0942472	0.0932876
0.0371538	0.0367922	0.040584	0.0432571	0.0675937	0.091937	0.0668827	0.0681313	0.0743351	0.0882562	0.100609	0.100768
0.0508024	0.0506889	0.0538709	0.0581388	0.0838355	0.101303	0.0663432	0.0684829	0.0738561	0.0876646	0.0999006	0.100913
0.063264	0.0636562	0.0677198	0.074233	0.098475	0.105786	0.0664742	0.0683352	0.0718662	0.0842096	0.0921962	0.0934752
0.0716876	0.0728047	0.0752619	0.0868245	0.10554	0.10086	0.0655713	0.0674478	0.0685187	0.0768122	0.0801443	0.0813842
0.0750796	0.0763917	0.0781921	0.0927959	0.105144	0.0884922	0.0635997	0.0646658	0.0627763	0.0662089	0.06427	0.0639276
0.076586	0.0781415	0.0787318	0.0944963	0.0975549	0.0738703	0.0601908	0.0602421	0.0562239	0.0545323	0.049059	0.0473634
0.0719507	0.0735285	0.0724684	0.0891937	0.0819948	0.0561575	0.0530757	0.0526135	0.0473682	0.0413598	0.0351379	0.0342723
0.0650861	0.0660366	0.0644865	0.0787866	0.0642644	0.0393509	0.0427911	0.0417372	0.0363695	0.028206	0.0228639	0.0212546
0.0573221	0.0577015	0.0550735	0.0671336	0.0470984	0.0260565	0.031471	0.0305652	0.0260211	0.0179526	0.014425	0.0130096
0.0491566	0.0494366	0.0473643	0.0549815	0.0324456	0.0173923	0.0211845	0.0201994	0.0170596	0.0101851	0.00777332	0.00795004
0.0409688	0.0405711	0.038028	0.0432088	0.0232568	0.0115289	0.0124878	0.0121018	0.0100769	0.00610468	0.00546191	0.00480184
0.0341965	0.0337336	0.0312531	0.03305	0.0162638	0.00741308	0.00693073	0.00688725	0.0055707	0.00296582	0.00369159	0.00286793
0.0290334	0.0284136	0.0265561	0.0254145	0.0110162	0.00514005	0.00413115	0.00401975	0.00341598	0.0019408	0.00237791	0.00251943
0.0241167	0.0237946	0.0214439	0.0193257	0.00694491	0.0037527	0.00242741	0.00236756	0.00238753	0.000718844	0.00170273	0.00161975
0.0222728	0.0218752	0.0198088	0.0152453	0.00479401	0.00247173	0.00186673	0.00195585	0.00201105	0.000854592	0.000802981	0.00195575
0.0190522	0.0185117	0.0177616	0.0117179	0.00397317	0.00233433	0.00129789	0.00105582	0.00102087	0.000816927	0.000888996	0.00153995
0.0172909	0.0169585	0.0158161	0.00920884	0.0026371	0.00183104	0.00120719	0.0011444	0.00115566	0.000809425	0.000861502	0.00264094
0.0153209	0.0150277	0.0136998	0.00805794	0.00247962	0.00181818	0.00090504	0.000849315	0.00109026	0.000771171	0.000686524	0.000988826
0.0128173	0.0127285	0.0116073	0.005909	0.00152164	0.00151623	0.000885653	0.00081738	0.000990517	0.000975878	0.000188658	0.00143227
0.0119404	0.011654	0.0110885	0.00472168	0.000657088	0.00109836	0.00101093	0.000780117	0.000968756	0.000612242	0.00035244	0.00201113
0.0108816	0.0106296	0.0110668	0.00365532	0.000688701	0.0012756	0.000973793	0.000411819	0.000548271	0.000441463	-0.000250964	0.00161608
0.00995839	0.00962455	0.00904048	0.0031932	0.00144753	0.00100924	0.00039419	0.000295481	0.000421238	0.000685311	0.000627083	0.000695295
0.00884977	0.00863491	0.00823124	0.00186316	-0.000358103	4.37453e-06	0.000557658	0.000434583	0.000413848	0.000481011	-0.000112006	0.00191266
0.00880362	0.00838361	0.00781237	0.00221473	2.05925e-05	-0.000243892	0.000523122	0.0004906	0.000477843	0.000648369	-5.13181e-05	0.000592356
0.00742408	0.00717532	0.00762398	0.00105016	-0.00111038	-0.00018427	0.000617737	8.63321e-05	0.000191502	-0.000197725	-0.00152784	0.000263723
0.00683301	0.00647789	0.00655926	0.00112989	2.26688e-05	7.20211e-05	0.000415358	0.000194781	0.000223977	0.000238712	-0.000484732	-0.000268112
0.00663549	0.00638418	0.00607515	0.00140647	-0.000726892	-0.000509724	0.000480685	0.000433791	0.000440232	0.000276498	-0.000446929	0.000887866
0.00656755	0.0063016	0.00717045	0.00070929	-0.000226778	0.000586001	0.000594	5.70208e-05	0.000148168	0.000323513	-0.000803008	0.000829567
0.00564068	0.0054593	0.00623259	0.000950131	0.000265224	0.000817047	0.000492309	1.98481e-05	5.32956e-05	0.000436245	-0.000354032	0.000528805
0.0056952	0.00540219	0.00471712	0.000558243	-0.000795802	-0.000990521	0.000241283	0.000329224	0.000269043	0.000242675	-0.000414453	8.38931e-05
0.00543516	0.0051534	0.00401224	0.00173209	0.000608542	5.17393e-05	0.00015558	0.000473019	0.000547428	0.000838833	0.00060076	0.000205483
0.00425205	0.00419954	0.0047996	0.00107518	-0.0007282	0.000316175	0.000798356	0.000379258	0.000563541	2.50327e-05	-0.000774262	0.00114728
0.00386034	0.00378673	0.00330512	0.00127534	-0.00038879	0.000200725	0.000432945	0.000402213	0.000550055	-1.83139e-06	4.06357e-05	0.000495504
