# Supplementary material for: Prediction on X-ray output of free electron laser based on artificial neural networks
Source: Nat Commun. 2023 Nov 8;14:7183. doi: 10.1038/s41467-023-42573-z (PMC10630459; doi:10.1038/s41467-023-42573-z)
Supplement: Supplementary file 2 — Source Data [file 41467_2023_42573_MOESM2_ESM.zip › Source Data/fig5.xlsx]

## Sheet: a
0.0469836	0.0237288	0.0413863
0.158146	0.146502	0.0554022
0.104046	0.0776564	0.0674695
0.0504187	0.0267662	0.0435367
0.0690273	0.0626853	0.0264236
0.118969	0.110911	0.037038
0.0698402	0.0563541	0.040299
0.0273133	0.00906445	0.0254203
0.0278889	0.0114503	0.0254327
0.024067	0.0113143	0.0214012
0.0360606	0.027697	0.0225873
0.0380161	0.0131783	0.0350923
0.0291991	0.00608034	0.0282825
0.0167554	0.00774014	0.0149373
0.00936906	0.00445858	0.00803751
0.0227265	0.0172337	0.0148691
0.032177	0.0103736	0.0306835
0.0243714	0.00617839	0.023654

## Sheet: b measurement
-0.332751	0.0756248	2.01481	-0.16585	-0.466329	0.500187	0.0490833	-0.19944
-0.728299	0.0677886	2.06937	-0.301894	-0.397381	0.463868	0.100486	-0.067581
-0.361279	0.0787534	1.97463	-0.286324	-0.511231	0.403631	0.0641259	-0.212109
0.614665	0.0939928	1.85213	-0.409949	-0.468736	0.439525	-0.00558329	-0.203599
-1.04114	0.0354852	2.12923	-0.219348	-0.379238	0.473491	0.0635521	-0.175601
-0.280777	0.12556	2.01159	-0.276606	-0.449819	0.488175	0.0507814	-0.110834
-1.05987	0.00327068	2.07186	-0.17646	-0.462739	0.467999	0.0488703	-0.149353
-0.690475	0.137165	2.08547	-0.233428	-0.438908	0.385385	0.0827451	-0.208709
-0.39248	0.0213338	2.10453	-0.277528	-0.409674	0.43669	0.138813	-0.145856
-0.632745	0.0229594	2.10523	-0.241138	-0.470606	0.412153	0.163619	-0.152697
-1.15671	-0.0102576	2.12249	-0.231154	-0.443315	0.537597	0.167648	-0.0562883
0.116669	0.0952111	2.0476	-0.303649	-0.395352	0.549061	-0.125174	-0.177667
0.168197	0.0693243	1.9928	-0.30446	-0.395193	0.531283	0.0134841	-0.23314
-1.59764	0.0729893	2.31132	-0.0903637	-0.439709	0.462526	0.21973	-0.0837846
0.820889	0.0771521	1.857	-0.290004	-0.440281	0.500153	0.0223137	-0.229165
-0.617291	0.0146504	2.12443	-0.335525	-0.3739	0.500083	0.0832741	-0.180062
-0.336453	-0.0081795	2.00803	-0.207398	-0.462313	0.450751	0.210627	-0.134054
0.533925	0.101054	1.8562	-0.322358	-0.399651	0.520619	0.0177951	-0.187835
-1.73241	0.0542354	2.39807	-0.00852849	-0.380236	0.400841	0.288714	-0.0930477
-0.216627	0.0261722	1.98156	-0.215508	-0.499428	0.377169	0.208877	-0.143917
0.101827	0.0844841	1.97261	-0.31054	-0.441149	0.478802	-0.0205021	-0.247988
-0.113745	0.000362642	1.95443	-0.24158	-0.415598	0.474776	0.0456878	-0.175038
-0.539705	-0.00312388	2.06318	-0.286598	-0.422049	0.580804	0.0451609	-0.162793
-0.0433805	0.0963928	2.10417	-0.0795088	-0.423846	0.509894	-0.114293	-0.29073
-1.44742	-0.0309163	2.30292	-0.231312	-0.373021	0.443546	0.194813	-0.158603
1.16353	0.169286	1.80566	-0.368425	-0.451079	0.409108	-0.0713102	-0.275221
-0.872586	0.00971446	2.08513	-0.297227	-0.487792	0.479264	0.0735686	-0.113495
0.591948	0.0525904	1.96706	-0.340448	-0.35771	0.501385	-0.0640285	-0.196298
0.0294122	0.0450542	1.99774	-0.229063	-0.399452	0.463773	-0.0209513	-0.19952
0.396179	0.0381559	1.8593	-0.27795	-0.427105	0.436817	0.0297062	-0.226637
-0.480061	0.00360559	2.00475	-0.182113	-0.333824	0.605727	0.024019	-0.212008
-1.07148	0.0271917	2.14127	-0.167885	-0.39975	0.50924	0.272298	-0.058669
-0.328565	0.02099	2.05073	-0.235294	-0.488909	0.408935	0.307763	-0.0109173
-0.600509	-0.0259593	2.07961	-0.234483	-0.46815	0.488628	0.0649537	-0.21804
-0.961295	-0.059338	2.13326	-0.261919	-0.458802	0.481231	0.208361	-0.0844391
-0.902491	-0.029513	2.23596	-0.198386	-0.438064	0.395921	0.185392	-0.104274
-0.81461	0.0505935	2.15602	-0.222746	-0.386707	0.497981	0.164427	-0.0762438
-0.282972	0.0108719	1.99855	-0.345475	-0.431904	0.42145	0.111884	-0.125056
-0.890396	0.0860898	2.17232	-0.229696	-0.461455	0.443222	-0.037652	-0.19789
-0.454336	0.0883056	2.18639	-0.173618	-0.514554	0.496369	-0.00720835	-0.223008
-0.0270423	0.0925961	1.94592	-0.236013	-0.427833	0.499511	-0.00559253	-0.239125
-0.444968	0.0833393	2.12364	-0.293947	-0.362523	0.468923	0.171334	-0.132508
-0.606394	0.045788	2.18683	-0.242132	-0.325354	0.514235	0.0966895	-0.191052
0.460089	0.074798	1.97927	-0.324766	-0.434564	0.412878	0.128404	-0.202472
-0.437472	-0.0059569	2.00556	-0.293404	-0.383806	0.528522	0.117444	-0.143695
-0.292306	0.0219544	2.09796	-0.13822	-0.326903	0.493522	0.0292862	-0.222275
-1.27391	-0.0145339	2.22361	-0.183547	-0.420167	0.481886	0.182299	-0.0917226
0.381876	0.0394582	1.88624	-0.322047	-0.479866	0.414552	-0.0170551	-0.240983
-0.200615	0.047103	1.97733	-0.28848	-0.474492	0.482101	0.0237142	-0.156258
-0.138225	0.0909741	2.06367	-0.282601	-0.352949	0.57308	0.0856216	-0.144626
-0.574833	0.0367733	2.17314	-0.123211	-0.358684	0.440496	0.223395	-0.109212
0.690062	0.0946384	1.9308	-0.237412	-0.494574	0.526146	-0.142948	-0.247304
0.157698	0.043927	1.96421	-0.231242	-0.421809	0.454871	-0.0200535	-0.177173
0.795337	0.0434426	1.91175	-0.332881	-0.399618	0.462906	-0.0483273	-0.26252
0.178836	0.0288812	1.95738	-0.292616	-0.480291	0.40966	0.0212317	-0.182765
1.14239	0.00465832	1.90785	-0.211786	-0.359014	0.507034	-0.142144	-0.258661
0.231379	0.0465274	2.02019	-0.226313	-0.449223	0.451624	-0.0210172	-0.22838
0.539564	0.0239713	1.85173	-0.308133	-0.442703	0.498552	0.0637931	-0.184093
-0.516165	0.0650713	2.11605	-0.262759	-0.460313	0.422643	0.0606826	-0.195641
-1.21403	-0.00369403	2.26894	-0.188192	-0.433648	0.522345	0.0919469	-0.184767
-0.539659	0.0418042	2.03465	-0.277227	-0.490534	0.402751	0.0719062	-0.147553
-1.48499	0.0708359	2.29881	-0.028364	-0.356151	0.44693	0.204416	-0.0286829
-1.08945	0.0726155	2.16783	-0.259488	-0.494141	0.360446	0.213892	-0.125087
0.0459067	0.0653519	2.01643	-0.399682	-0.452609	0.346232	-0.0092927	-0.178295
-1.42738	-0.00661222	2.21441	-0.212007	-0.411418	0.424965	0.22829	-0.0826658
-0.654484	0.073733	2.13242	-0.210504	-0.434136	0.498324	0.138077	-0.181304
-0.0710442	0.0075689	2.00223	-0.392756	-0.436055	0.381378	0.117331	-0.211309
-1.39835	0.0674379	2.2677	-0.217809	-0.350466	0.478458	0.187208	-0.0966434
0.0218093	0.0904067	1.92385	-0.226746	-0.447323	0.543857	-0.0220738	-0.207701
0.716714	0.142788	1.96728	-0.196055	-0.382131	0.516452	-0.133035	-0.286811
0.632787	0.0665449	1.87019	-0.327453	-0.393388	0.498862	-0.0778494	-0.207624
0.298391	0.08932	1.95516	-0.259547	-0.384327	0.418677	0.0834191	-0.141991
-0.333562	0.0342346	2.05929	-0.199681	-0.366602	0.562205	-0.148465	-0.232493
0.17291	0.0742962	1.94434	-0.300786	-0.466569	0.413866	0.125755	-0.143853
-1.31325	0.0106804	2.18542	-0.128229	-0.4219	0.52081	0.0491097	-0.126967
-0.789579	-0.0354179	2.08208	-0.238077	-0.432907	0.644339	0.0645872	-0.0825476
-0.318118	0.0251484	1.98652	-0.30395	-0.426777	0.502232	0.115901	-0.143849
-0.173215	0.0493991	2.02192	-0.24393	-0.441206	0.547616	0.0101201	-0.195672
-0.0170217	-0.00509837	1.94809	-0.338173	-0.453651	0.474187	0.142417	-0.182836
0.696671	0.101821	1.89122	-0.306598	-0.420179	0.512632	-0.0290339	-0.247427
-0.0692632	0.0348335	2.05432	-0.218536	-0.333208	0.539151	0.0309734	-0.23672
0.0389113	0.0395586	1.98811	-0.269334	-0.415347	0.491964	0.0912367	-0.159016
-0.266545	0.0341907	2.05042	-0.175949	-0.439269	0.461193	0.0729316	-0.181481
-0.331317	0.0480829	2.07503	-0.108587	-0.343692	0.571592	-0.0562507	-0.180435
-1.05004	0.0186932	2.17871	-0.134704	-0.517548	0.347675	0.234727	-0.0338707
-1.05234	0.0690454	2.23695	-0.135685	-0.419508	0.582458	-0.0515197	-0.199569
-0.410668	0.105025	2.03317	-0.212962	-0.451188	0.509686	0.158085	-0.155609
-0.484502	0.132296	2.0908	-0.250088	-0.516825	0.419315	0.14892	-0.171104
-0.298916	0.0452472	2.01944	-0.213233	-0.363239	0.56078	0.0874061	-0.193418
-0.688813	-0.00335553	2.14732	-0.0860595	-0.348408	0.523054	0.0966653	-0.131691
-0.511553	0.0576424	2.15188	-0.310759	-0.45535	0.31877	0.0601021	-0.195439
-1.3892	0.0174665	2.31988	-0.105579	-0.391514	0.536501	0.0984712	-0.222416
0.135577	0.0303959	1.93707	-0.266119	-0.410227	0.533295	0.0490057	-0.205274
-1.32902	0.0531379	2.17716	-0.18627	-0.468408	0.606943	0.155125	-0.123689
0.531809	0.114613	1.88766	-0.251894	-0.49489	0.534327	-0.0155698	-0.22712
-0.487571	0.0376224	2.17048	-0.211945	-0.367315	0.487431	0.0320158	-0.280523
-0.994661	0.0279266	2.11844	-0.145047	-0.386461	0.492509	-0.00314619	-0.154686
0.033103	0.0696311	1.94416	-0.315926	-0.437019	0.39437	0.123619	-0.147746
-0.234157	-0.00866401	2.0968	-0.212813	-0.399188	0.570041	0.00525619	-0.20251
-0.990622	0.000457932	2.11454	-0.0447548	-0.36721	0.534302	0.101645	-0.108571
-0.0757911	0.0757444	2.07854	-0.212426	-0.38218	0.59511	-0.0514919	-0.24304
-0.483161	-0.000977398	2.11674	-0.114837	-0.418838	0.58164	0.074644	-0.167941
-0.00194273	0.118915	2.00648	-0.265053	-0.419335	0.610465	0.0384524	-0.196852
-0.770775	0.0417994	2.09458	-0.137239	-0.402791	0.528536	0.312958	-0.0124921
-0.633451	-0.00740721	2.11427	-0.202134	-0.431176	0.491565	0.178423	-0.0999828
-0.61614	0.0560432	2.08393	-0.178023	-0.348349	0.574646	0.110997	-0.191257
-0.459504	0.0834013	2.06182	-0.14593	-0.41731	0.632378	0.0140823	-0.20071
-0.424431	0.0206041	2.00531	-0.37182	-0.37146	0.405998	0.0396207	-0.186861
-0.209513	0.08475	2.01725	-0.204355	-0.41108	0.532767	0.222435	-0.148403
-0.346357	-0.0133165	2.03096	-0.233309	-0.435932	0.44451	0.0750576	-0.154615
-0.753728	0.0479178	2.14184	-0.190493	-0.453859	0.491793	0.0637552	-0.167288
0.207797	0.0512518	1.94256	-0.308231	-0.382466	0.527999	0.0564834	-0.189278
0.100504	0.0748432	1.99015	-0.344525	-0.465685	0.496717	0.0451472	-0.199172
0.0445436	0.0243557	2.08148	-0.26535	-0.358199	0.454194	0.135992	-0.199948
1.04077	0.0731394	1.89572	-0.299525	-0.424204	0.47749	0.108081	-0.218122
-1.26907	0.0900226	2.16552	-0.20349	-0.381796	0.580846	0.221777	-0.0855509
-1.31877	0.0989828	2.31766	0.00255242	-0.329498	0.455784	0.256932	-0.0833027
0.10129	0.162067	1.92318	-0.282264	-0.481629	0.494013	-0.0328631	-0.220579
0.785156	0.102388	1.89297	-0.260184	-0.428423	0.454406	-0.0327813	-0.214297
-0.822548	-0.0214988	2.14097	-0.211856	-0.412173	0.48621	0.196087	-0.141368
0.0777299	-0.0167255	1.84854	-0.391843	-0.439901	0.381188	0.240632	-0.134779
-1.71664	0.08545	2.33148	-0.0409352	-0.406327	0.51816	0.238074	0.0121325
-0.201967	-0.00889544	2.04916	-0.209783	-0.394474	0.577899	0.163746	-0.12281
0.0537367	0.0937095	2.01321	-0.257194	-0.443547	0.477002	-0.0807904	-0.238247
0.0256655	-0.000454091	2.04351	-0.253055	-0.428362	0.447042	0.0260707	-0.172487
0.138422	0.104608	1.93117	-0.292022	-0.439356	0.473483	0.00732614	-0.199164
0.703458	0.0301045	1.87175	-0.343307	-0.46042	0.500125	0.0228011	-0.233077
0.582742	0.0914229	1.78562	-0.301378	-0.493393	0.640914	-0.01165	-0.143971
-0.304147	-0.00405295	2.03544	-0.136415	-0.424884	0.478926	0.0740093	-0.236454
-0.28413	0.0788071	2.14261	-0.22346	-0.542198	0.384487	0.135805	-0.157224
-0.315163	0.0513712	2.01653	-0.257045	-0.455084	0.432866	0.0656645	-0.178438
-1.11854	0.0818389	2.20637	-0.0495993	-0.32775	0.48917	0.183065	-0.092972
0.39242	0.0527513	2.06753	-0.160364	-0.412057	0.483307	-0.121484	-0.290777
-1.21897	0.0327155	2.16383	-0.161584	-0.387529	0.486153	0.212658	-0.0665383
0.696198	0.0700733	1.9795	-0.377704	-0.377185	0.503398	0.00408868	-0.254495
0.576555	0.0125572	1.88742	-0.26303	-0.463167	0.50414	0.035185	-0.215127
-0.203026	-0.00484112	2.08811	-0.313475	-0.356837	0.475398	0.0347917	-0.197197
-0.926661	0.0323742	2.27216	-0.0609605	-0.434098	0.482565	0.115902	-0.133113
0.373946	0.0517917	1.9729	-0.275867	-0.365545	0.486863	0.124307	-0.171965
0.0664242	0.0241383	2.09009	-0.198985	-0.355048	0.564327	-0.124684	-0.262282
0.410648	0.027409	1.89477	-0.309604	-0.463338	0.425092	0.173368	-0.112558
-1.25362	0.0468567	2.31686	-0.154767	-0.403762	0.363903	0.159486	-0.242801
0.0754383	-0.00854599	1.88058	-0.367535	-0.443998	0.531628	0.0531877	-0.128031
-0.0430193	-0.026633	1.94256	-0.279673	-0.353924	0.566004	0.0917223	-0.216933
0.0809602	0.0342946	1.92488	-0.353509	-0.445719	0.507789	0.0174899	-0.206976
-0.790309	0.0193267	2.12115	-0.321236	-0.445746	0.381577	0.124637	-0.189097
-0.380685	0.032447	2.03132	-0.248967	-0.436098	0.540789	0.151918	-0.177988
0.533495	0.0408781	1.99942	-0.209245	-0.306858	0.579175	-0.132333	-0.262276
0.880763	0.126949	1.79629	-0.344815	-0.540598	0.444365	0.0193537	-0.241934
-0.350345	0.0468326	1.99076	-0.206345	-0.397951	0.488586	0.0562502	-0.189432
0.0688595	0.018446	1.90489	-0.302835	-0.375855	0.480289	0.105369	-0.209924
-0.286654	0.117365	2.11032	-0.156633	-0.480123	0.48591	0.0704796	-0.157991
-0.0470468	0.00491252	1.88066	-0.229797	-0.426481	0.57315	0.183298	-0.120319
1.21542	0.0975093	1.82727	-0.25723	-0.443242	0.503537	-0.129064	-0.288341
-0.928435	0.00155702	2.16944	-0.179279	-0.403554	0.619633	0.0569429	-0.143148
-0.05959	0.0723672	2.09051	-0.130968	-0.391531	0.487589	-0.0735174	-0.308792
0.517732	0.0192728	1.84392	-0.239743	-0.432057	0.497598	0.0466833	-0.244467
0.232604	0.0312601	1.93197	-0.331936	-0.338169	0.450098	0.0455536	-0.184455
-0.959737	0.00156126	2.12583	-0.252831	-0.480784	0.433768	0.0606049	-0.110511
-0.0667986	0.0610422	1.92494	-0.29192	-0.453401	0.481353	0.0957263	-0.17624
0.0567393	0.0931237	1.97706	-0.289995	-0.449627	0.449807	0.0104476	-0.223658
0.725517	0.0896841	1.91732	-0.215291	-0.309949	0.568048	-0.122408	-0.26227
0.250823	0.059268	2.01446	-0.258422	-0.423279	0.584513	0.0452745	-0.220337
1.05204	0.0574504	1.8855	-0.30287	-0.451494	0.423797	0.105861	-0.227038
-1.44298	0.00976172	2.21	-0.0809255	-0.446186	0.507459	0.174425	-0.0605898
-0.901034	-0.0616429	2.10057	-0.214269	-0.429636	0.428118	0.18443	-0.107365
-0.33501	-0.0124882	2.0264	-0.121205	-0.374212	0.500928	0.138216	-0.127598
-0.292097	0.0394403	2.01415	-0.135756	-0.378621	0.484008	0.113575	-0.156525
-1.06168	-0.084306	2.11515	-0.145809	-0.485628	0.447714	0.256011	-0.0934285
1.68657	0.0572643	1.79937	-0.301229	-0.438193	0.411842	0.0285187	-0.199905
-0.582175	-0.0257008	2.04434	-0.277601	-0.364525	0.473657	0.110934	-0.149841
0.00377716	-0.0234187	2.00064	-0.337477	-0.402033	0.4184	0.132199	-0.227256
-0.657963	0.00218263	2.12893	-0.208077	-0.428615	0.441646	0.115968	-0.16952
-0.828556	0.0317742	2.1648	-0.213956	-0.497801	0.446256	0.069582	-0.166996
0.480182	0.0412505	1.87657	-0.260542	-0.439739	0.493403	0.0179714	-0.215979
-0.840212	0.0400684	2.00947	-0.262827	-0.455367	0.560001	0.271577	-0.0795035
-0.802047	0.0991517	2.04	-0.287544	-0.406955	0.470141	0.076386	-0.166249
-1.28311	-0.00437348	2.12427	-0.179386	-0.484248	0.360471	0.223635	-0.155332
-1.38066	0.00918211	2.27812	-0.0599864	-0.277946	0.643167	0.0804863	-0.168029
-0.388265	0.0963916	2.07262	-0.101509	-0.355474	0.568941	-0.0287325	-0.178469
-0.645109	0.0784607	2.13193	-0.179469	-0.425351	0.581289	0.0861948	-0.133633
-0.67641	0.0156727	2.13708	-0.0758034	-0.484124	0.45826	0.0717412	-0.123576
-0.591371	0.0527346	1.98335	-0.202179	-0.496159	0.494867	0.253006	-0.159437
-0.375193	0.026561	2.07679	-0.240321	-0.449398	0.489935	0.1194	-0.0660588
-1.0403	0.058534	2.1416	-0.198861	-0.48285	0.442267	0.267094	-0.121045
-0.736383	0.113622	2.14492	-0.168578	-0.441594	0.608524	0.0390221	-0.131231
-1.11025	0.0107589	2.17323	-0.234619	-0.424401	0.468574	0.272938	-0.0929167
-0.493985	0.0145729	2.00562	-0.194218	-0.476387	0.40906	0.0977563	-0.0992077
-0.316703	0.0383435	2.14989	-0.195782	-0.393363	0.443791	-0.0637935	-0.218092
-0.0259091	0.0180299	1.92285	-0.240494	-0.368677	0.580472	0.0599607	-0.147707
0.576273	0.103346	1.95672	-0.284721	-0.386655	0.484527	-0.139428	-0.242871
-1.47272	0.0447999	2.27494	0.00116079	-0.413583	0.399145	0.264582	-0.0810292
-1.23762	0.0952708	2.23449	-0.174297	-0.424098	0.467003	0.0229761	-0.148647
-0.48873	0.0290269	2.06414	-0.204944	-0.489884	0.40803	0.0544106	-0.0974658
0.57153	0.0609459	1.92132	-0.213447	-0.430443	0.52493	-0.111951	-0.292087
-0.967414	-0.00944832	2.13134	-0.257171	-0.429574	0.473854	0.186708	-0.139587
-1.10878	0.0342093	2.223	-0.218537	-0.417125	0.460922	0.17805	-0.129261
-0.574875	0.06685	2.13008	-0.0867252	-0.488022	0.537555	0.0453561	-0.179305
0.152489	0.0665249	1.94532	-0.18159	-0.438977	0.502051	-0.12472	-0.314789
-0.1683	0.0692414	2.00876	-0.295302	-0.35661	0.531735	0.0333816	-0.181824
-0.724607	0.161489	1.98957	-0.241947	-0.552046	0.521088	0.144498	-0.162312
-1.32177	0.0245424	2.30981	-0.206484	-0.396443	0.475328	0.267189	-0.140621
-0.318594	0.0381567	2.10647	-0.189467	-0.397431	0.56624	0.000601339	-0.189117
-0.973058	0.0464467	2.10609	-0.158854	-0.343737	0.456303	0.0245594	-0.166537
-0.607979	0.0129768	2.01437	-0.162031	-0.554245	0.441437	0.208494	-0.100132
-0.284181	0.00719961	2.02526	-0.178875	-0.379244	0.576238	-0.0841068	-0.210107
-0.120814	0.0333245	2.09453	-0.156321	-0.370698	0.414095	0.197412	-0.0548695
-1.47391	0.0617706	2.30888	-0.112721	-0.369106	0.373647	0.118771	-0.131196
0.893638	0.133517	1.91531	-0.13253	-0.388795	0.539388	-0.0839408	-0.228865
-0.778107	0.0189516	2.26567	-0.111116	-0.44785	0.417703	0.236728	-0.131059
0.936531	0.0571059	1.81875	-0.410966	-0.410282	0.470294	-0.083617	-0.219526
-0.839196	0.0138772	2.12972	-0.162243	-0.416303	0.43596	0.163724	-0.0740654
-0.382367	0.0368754	2.0246	-0.188488	-0.375928	0.468657	-0.0328884	-0.228384
-0.501375	0.0874378	2.03591	-0.202098	-0.412891	0.475375	0.1806	-0.0812393
-1.04513	0.0687073	2.19302	-0.148609	-0.36508	0.471545	0.0228277	-0.151514
-0.628351	0.0442182	2.18735	-0.106816	-0.409514	0.535638	0.0789831	-0.155882
0.24555	0.104831	1.8859	-0.357457	-0.449293	0.389489	0.0284806	-0.174805
-0.55748	-0.0205442	2.1102	-0.218965	-0.401689	0.504722	0.0404084	-0.152374
-0.756308	-0.00765579	2.1112	-0.175859	-0.390138	0.506747	0.0993914	-0.146446
-0.243179	0.056875	1.9962	-0.193913	-0.358746	0.438898	0.288316	-0.0559288
-0.270454	0.0514558	2.01202	-0.241829	-0.352853	0.501683	0.0983815	-0.105528
-1.64613	0.0326117	2.24977	-0.14883	-0.479431	0.4646	0.179025	-0.0686909
-0.691717	0.0154727	2.09406	-0.215929	-0.446226	0.488003	0.0594981	-0.110222
0.562968	0.0842545	1.88484	-0.219926	-0.42613	0.496694	-0.0201706	-0.264344
-0.0903948	-0.0196012	1.95996	-0.232613	-0.439851	0.47054	0.0341523	-0.127053
0.124899	0.0971777	2.04791	-0.237108	-0.3287	0.533349	0.108606	-0.140389
-0.449506	0.0325032	2.09616	-0.228491	-0.468356	0.431551	0.0367238	-0.170273
1.24578	0.124273	1.81573	-0.204969	-0.442192	0.506699	-0.000648044	-0.225109
0.207931	0.037575	2.05931	-0.162532	-0.446887	0.531059	-0.00240765	-0.239739
1.31513	0.0895255	1.91413	-0.19768	-0.417768	0.415481	-0.157957	-0.246963
-0.200175	0.142195	2.0328	-0.304298	-0.437967	0.505251	0.0269259	-0.192973
0.76043	0.0712817	1.84268	-0.287643	-0.47674	0.482572	-0.0333959	-0.209227
0.318833	0.0814818	2.08573	-0.288234	-0.478478	0.342961	-0.0373162	-0.253564
-0.629555	0.0358543	2.0044	-0.20228	-0.393639	0.455772	0.0846334	-0.156218
-1.22336	0.0257114	2.1537	-0.188254	-0.423745	0.490487	0.118729	-0.089664
0.493825	0.0371951	1.95816	-0.233711	-0.312547	0.454107	0.0598553	-0.218719
-0.168056	0.0269021	2.03285	-0.327403	-0.425749	0.497617	0.135404	-0.144239
-0.799655	0.0330762	2.24329	-0.222631	-0.394019	0.417174	0.170354	-0.175053
0.239849	0.0876372	1.94921	-0.328073	-0.412851	0.452523	0.0763028	-0.147657
0.934987	0.0750071	1.78795	-0.255771	-0.381123	0.547149	0.021087	-0.162286
-0.344607	0.0157551	2.12547	-0.164344	-0.4629	0.611875	0.196603	-0.119666
-0.0877617	0.0932098	2.04038	-0.222094	-0.370765	0.477923	0.0865835	-0.201587
-0.563978	0.00856954	2.1178	-0.292612	-0.460451	0.358993	0.0852344	-0.167117
0.579626	0.0346966	1.86399	-0.300022	-0.440043	0.519772	0.112818	-0.154092
-0.98937	-0.0118454	2.04418	-0.216337	-0.481917	0.427146	0.286798	0.00709882
-1.21172	-0.0280712	2.14238	-0.151399	-0.409318	0.60801	0.0434982	-0.156017
1.41843	0.137194	1.754	-0.232201	-0.429041	0.417255	-0.0683248	-0.292607
1.0677	0.0565076	1.71947	-0.375753	-0.430828	0.483925	0.0745541	-0.222781
0.211139	0.025484	1.93644	-0.301785	-0.367962	0.506193	0.0760456	-0.193243
-1.0536	0.0387862	2.27184	-0.208403	-0.381509	0.467066	0.122407	-0.154791
0.0520945	0.0522518	1.94207	-0.245066	-0.472936	0.541453	-0.107448	-0.200928
-1.91887	0.0303169	2.40776	-0.123405	-0.350428	0.537904	0.193568	-0.139892
-0.0688287	0.0192799	1.94931	-0.291314	-0.517453	0.453706	0.0346442	-0.227402
-1.05087	-0.0541759	2.14048	-0.163368	-0.437252	0.433832	0.162299	-0.109549
-0.508359	0.066457	2.06294	-0.077057	-0.388928	0.594381	0.19734	-0.112225
0.887046	0.079149	1.88928	-0.286457	-0.389477	0.507919	-0.0794839	-0.229508
-0.27973	0.0839699	2.01343	-0.144378	-0.518654	0.495314	-0.0384833	-0.211191
0.165891	0.0264478	2.02383	-0.190477	-0.48041	0.462736	0.111256	-0.0976884
0.481208	0.0400847	1.9037	-0.276643	-0.38616	0.512663	0.0868299	-0.232175
0.834876	-0.0378103	1.80362	-0.307803	-0.37548	0.494876	0.038953	-0.15193
-1.35662	-0.0815805	2.26522	-0.0455906	-0.468806	0.530234	0.100125	-0.0598387
0.693363	0.00666993	1.88627	-0.366404	-0.396759	0.431942	0.0665269	-0.146428
-0.51606	-0.0159105	1.81613	-0.380097	-0.414161	0.547234	0.173442	-0.192268
0.173408	-0.0326874	1.93691	-0.296598	-0.435419	0.378846	0.143509	-0.139968
0.730421	0.0461409	1.89285	-0.331214	-0.377467	0.495755	0.00433532	-0.206813
0.706485	0.106094	1.87665	-0.291443	-0.321867	0.527079	0.0747423	-0.142513
-0.248361	0.00610266	2.00153	-0.322644	-0.466644	0.402054	0.0889756	-0.141825
-0.00385713	0.000725891	1.98689	-0.29328	-0.392142	0.527162	-0.0457369	-0.214774
0.0727974	0.0537571	1.98841	-0.358486	-0.416453	0.474258	0.0443333	-0.153234
-1.10521	-0.0071116	2.11788	-0.142983	-0.384861	0.55302	0.251327	-0.126171
-0.738364	0.0606449	2.17906	-0.244394	-0.347083	0.519611	0.0759255	-0.173801
0.175561	0.0501787	1.95751	-0.248176	-0.424018	0.615549	0.00569704	-0.191934
-0.121081	0.049994	2.06039	-0.164346	-0.408348	0.515324	0.0816912	-0.145678
-1.41625	0.0113792	2.30187	-0.133911	-0.462814	0.449837	0.219517	-0.092355
-0.74633	0.0967411	2.12956	-0.124868	-0.371208	0.548877	0.022739	-0.208541
-1.14389	0.0173081	2.19329	-0.0700258	-0.38442	0.569262	0.130891	-0.10991
-0.572928	-0.0563772	2.07173	-0.30434	-0.428295	0.430561	0.279277	-0.057539
0.734173	0.139116	1.90607	-0.270583	-0.35816	0.501163	-0.173087	-0.291422
0.400366	0.0408953	1.90612	-0.332824	-0.370645	0.500599	0.0570322	-0.0989794
-1.12028	0.117595	2.27216	-0.0704462	-0.393901	0.554345	0.0922354	-0.180242
0.331324	0.0921695	1.92444	-0.352455	-0.362074	0.494149	-0.0140599	-0.164652
1.53429	0.116783	1.8101	-0.251488	-0.422248	0.513238	-0.145141	-0.343232
-0.554867	0.0584511	2.02434	-0.263898	-0.403173	0.414555	0.120073	-0.109809
0.0212765	0.00347698	1.84999	-0.314122	-0.412977	0.5837	0.134041	-0.107789
0.317673	0.0753771	1.98831	-0.327368	-0.386414	0.588431	-0.0559202	-0.258444
-0.776141	0.0131612	2.13128	-0.236886	-0.426118	0.442863	0.137919	-0.134895
0.233377	0.0530103	1.98209	-0.260348	-0.471841	0.502002	-0.019054	-0.218321
0.624089	0.0320882	1.87995	-0.350379	-0.40755	0.432717	-0.0176929	-0.203409
0.218305	0.0808588	1.98437	-0.285042	-0.344255	0.546684	-0.101024	-0.219239
0.863569	0.084597	1.87953	-0.313691	-0.384285	0.432541	-0.108443	-0.227077
0.989018	0.0971475	1.87658	-0.24299	-0.391896	0.416623	-0.0613557	-0.290318
-1.36869	-0.0454481	2.31179	-0.0276498	-0.456802	0.382178	0.0472183	-0.273665
0.173856	0.0698959	1.94818	-0.348608	-0.457103	0.46673	0.0615174	-0.144407
0.0027235	0.109085	2.08339	-0.214543	-0.440873	0.450574	0.0127356	-0.233786
0.319107	0.0559018	1.8867	-0.383215	-0.439355	0.513546	0.00978678	-0.183125
0.665313	0.0153984	1.95006	-0.228098	-0.455382	0.512106	-0.00575035	-0.234308
-0.652565	0.0235349	2.04685	-0.176646	-0.353978	0.643278	0.170673	-0.109243
1.32453	0.0501635	1.80277	-0.360311	-0.449699	0.470317	0.00323463	-0.192616
1.01828	0.124452	1.83915	-0.415587	-0.426638	0.47844	-0.028811	-0.258818
0.466446	0.102553	1.84392	-0.330616	-0.453921	0.518664	0.0377316	-0.157967
0.734925	0.0631049	1.89029	-0.418026	-0.409088	0.503993	0.104365	-0.132339
0.0164112	-0.0110919	2.00839	-0.190834	-0.382997	0.575091	0.021411	-0.184082
-0.78126	0.00918046	2.15128	-0.240203	-0.447764	0.401965	0.230911	-0.0860214
-1.51938	0.0175891	2.29204	-0.00806377	-0.425095	0.455759	0.307678	-0.0888696
-0.392393	0.0228088	2.04081	-0.252279	-0.424528	0.451428	0.147962	-0.071969
-1.09608	0.12467	2.24095	-0.114389	-0.24728	0.529448	0.0229617	-0.173388
-0.654986	0.067781	2.0561	-0.264962	-0.486131	0.450039	0.105277	-0.137101
-0.542246	0.0348315	2.17059	-0.169772	-0.344731	0.587492	0.0466175	-0.205952
-0.137513	0.0476235	1.97084	-0.216546	-0.405024	0.475983	0.0549756	-0.104091
-1.67903	0.0625617	2.3193	0.0378615	-0.346398	0.59412	0.154878	-0.00996822
-1.1053	0.0917542	2.22424	-0.0927633	-0.286569	0.537489	0.092762	-0.194409
-1.44051	-0.00758522	2.27734	-0.16726	-0.416884	0.475632	0.210798	-0.0917059
0.600343	0.110075	1.85083	-0.245559	-0.427083	0.538974	-0.0224404	-0.249711
0.130447	0.0193217	2.10268	-0.265582	-0.368561	0.553138	-0.0527545	-0.201727
-1.13385	-0.0109578	2.24708	-0.20722	-0.393583	0.49739	0.223711	-0.105525
0.536153	0.076858	1.8544	-0.317294	-0.372406	0.471493	0.0413372	-0.169886
-1.33237	-0.00767696	2.17001	-0.128712	-0.413337	0.564399	0.178033	-0.0576929
-0.399729	0.0563201	2.08249	-0.238779	-0.467794	0.443011	0.139006	-0.138734
0.0307447	0.0698862	1.99222	-0.246811	-0.437142	0.367283	0.00456651	-0.241383
-1.33312	0.0161734	2.17572	-0.125219	-0.415906	0.518983	0.138378	-0.0767241
-1.06058	0.0236217	2.25712	-0.246536	-0.475179	0.353286	0.164565	-0.17097
-0.612219	0.0466153	2.09575	-0.169127	-0.382257	0.553713	0.0829774	-0.21474
-0.584226	0.0945254	2.09644	-0.31272	-0.27986	0.49562	-0.0673304	-0.164132
0.497124	0.0287403	1.97506	-0.259055	-0.380845	0.515633	0.165896	-0.126315
1.02063	0.0863157	1.8648	-0.432624	-0.412347	0.527929	-0.0411668	-0.246048
-1.49871	-0.0020695	2.34668	-0.0795295	-0.42051	0.489403	0.230561	-0.104386
-0.584927	0.0748854	2.10512	-0.201096	-0.477003	0.502039	0.00119748	-0.158639
-0.949684	0.00792609	2.1432	-0.255868	-0.371908	0.573615	0.0358205	-0.139172
-0.960786	0.0742977	2.17805	-0.0281481	-0.411423	0.589668	0.0981803	-0.134007
0.0680521	0.10996	2.00437	-0.269835	-0.435912	0.378527	0.0582222	-0.152213
-0.927319	0.0171774	2.15742	-0.168185	-0.333852	0.388199	0.151941	-0.142421
-0.799114	0.0639589	2.3204	-0.0434697	-0.34248	0.502592	0.265659	-0.127471
0.172432	0.0217054	1.90879	-0.333802	-0.367783	0.559921	-0.0260558	-0.20652
0.490922	0.0452154	2.00582	-0.275441	-0.427856	0.425418	0.0919145	-0.197977
0.0675906	0.0363529	1.8903	-0.304219	-0.395626	0.541548	0.134295	-0.115446
0.447599	0.068844	1.84847	-0.38694	-0.400079	0.565829	0.0702283	-0.175856
0.720247	0.110984	1.8851	-0.307227	-0.37683	0.436901	-0.0489712	-0.194246
0.721502	0.0722753	1.95629	-0.238517	-0.408321	0.492216	-0.11267	-0.264979
-0.276615	0.037527	1.9621	-0.407171	-0.361799	0.531425	0.0350759	-0.216085
-0.59698	0.0242334	2.06726	-0.21491	-0.418097	0.490571	0.117646	-0.12254
-0.0787622	0.0155793	2.04432	-0.172287	-0.424445	0.502352	0.195642	-0.150332
0.561674	0.027348	1.95157	-0.263412	-0.382757	0.377881	-0.00855499	-0.212223
0.328713	-0.0277957	1.93669	-0.399923	-0.313433	0.502905	0.0273546	-0.18728
-0.660805	0.0117999	2.14426	-0.216379	-0.417602	0.493642	0.151781	-0.112441
-1.27913	0.0112334	2.14847	-0.181174	-0.451952	0.393872	0.157386	-0.0971823
0.32574	0.0313823	2.006	-0.178853	-0.478406	0.464577	0.0287615	-0.231562
0.395844	0.0982801	1.89337	-0.230001	-0.386883	0.603128	0.0238594	-0.183395
0.493684	0.0567083	1.9899	-0.261978	-0.353622	0.472467	0.0186751	-0.194908
0.359124	0.110533	2.00968	-0.255196	-0.430722	0.492481	0.0547878	-0.225087
1.88379	0.0616471	1.75203	-0.244357	-0.359465	0.486697	-0.0983679	-0.278894
0.971071	0.110196	1.904	-0.293554	-0.434504	0.463224	-0.0281417	-0.308482
0.259633	0.0784841	2.00071	-0.219883	-0.303353	0.533851	-0.0445138	-0.201298
0.239673	0.0683699	1.96717	-0.303503	-0.480214	0.499915	0.00107366	-0.206342
0.807735	0.0642054	1.92109	-0.294893	-0.405998	0.324807	-0.0991389	-0.272909
0.855819	0.0179402	1.74822	-0.2975	-0.379359	0.546694	0.0300626	-0.213715
0.849865	0.0486026	1.96247	-0.283653	-0.454553	0.43739	0.00893836	-0.265113
-1.21874	0.0958109	2.2207	-0.119869	-0.327386	0.505089	0.146729	-0.118292
-0.143396	0.00972081	1.97388	-0.299415	-0.461369	0.461953	0.0181429	-0.111149
-0.272709	0.098057	1.9888	-0.301108	-0.432721	0.486308	0.0685835	-0.0887211
0.270866	0.0102845	1.99996	-0.211773	-0.457665	0.424927	0.0312461	-0.172461
-1.36342	0.053514	2.21643	0.00869227	-0.421916	0.469031	0.158619	-0.121045
-0.839795	0.0333338	2.13657	-0.2023	-0.477426	0.478462	0.0355856	-0.12009
0.270659	0.039883	1.93352	-0.259375	-0.436792	0.485256	0.0642359	-0.152231
-0.565697	0.0660042	2.08267	-0.15587	-0.365224	0.524438	0.155343	-0.154805
-0.966409	0.0500977	2.15847	-0.153675	-0.489469	0.387574	0.192608	-0.0876844
-1.17756	0.015913	2.21042	-0.0876565	-0.306809	0.529795	0.240737	-0.0890699
-0.904508	0.0331331	2.17001	-0.0879391	-0.368271	0.584475	0.105085	-0.18182
-0.20803	0.0574564	2.04057	-0.172556	-0.357394	0.571234	0.188516	-0.150168
1.00475	0.122744	1.86982	-0.164862	-0.413499	0.479884	-0.112413	-0.328823
0.881113	0.144525	1.8243	-0.238799	-0.464439	0.569257	0.00435024	-0.20044
0.868216	0.104591	1.92994	-0.220186	-0.506962	0.38503	-0.0437471	-0.304884
-0.857078	-0.00791093	2.13467	-0.170291	-0.402927	0.49953	0.261073	-0.120988
-1.46639	-0.0639223	2.23155	-0.105084	-0.491514	0.516436	0.219158	-0.104789
0.0120242	0.0392101	2.03297	-0.272345	-0.367435	0.479331	0.0269837	-0.193065
-0.331669	0.0623803	2.08366	-0.270398	-0.36327	0.479599	-0.0705773	-0.248085
0.383639	-0.00709453	1.99167	-0.24022	-0.355309	0.62578	-0.127443	-0.229246
0.270567	0.131667	1.95218	-0.315552	-0.414312	0.520377	-0.0687447	-0.19717
-1.70236	0.0649994	2.19209	-0.193392	-0.543222	0.401259	0.206464	-0.0628884
0.326481	0.0261292	1.97318	-0.213664	-0.373991	0.514121	-0.0575432	-0.254735
0.725516	-0.00395399	1.82015	-0.387708	-0.462694	0.514535	0.0778956	-0.123552
-0.658187	0.00685474	2.05124	-0.246467	-0.401647	0.552947	0.0208002	-0.152558
-1.1063	0.0708905	2.15906	-0.208775	-0.408803	0.408517	0.114073	-0.0728056
0.385126	0.0331504	1.95363	-0.289697	-0.463971	0.530373	0.00683938	-0.183987
-0.454109	-0.0724057	2.09463	-0.191716	-0.32341	0.517819	0.151344	-0.175149
-2.44318	-0.00786517	2.37298	-0.0570714	-0.489199	0.501809	0.294643	-0.111704
0.958517	0.0983247	1.84999	-0.361828	-0.418075	0.478987	-0.115911	-0.235856
0.758229	0.141778	1.87632	-0.268264	-0.475339	0.505695	-0.0131912	-0.237706
0.292727	0.020255	1.89513	-0.204295	-0.388545	0.496737	0.00743714	-0.191674
0.183264	0.0759862	1.95934	-0.336278	-0.395695	0.442658	0.172268	-0.161497
0.590836	0.0512134	1.89366	-0.225771	-0.379132	0.530911	0.0394699	-0.161435
-0.509822	0.100194	2.15521	-0.167001	-0.445484	0.464515	0.0283502	-0.238758
0.471878	0.112455	1.87681	-0.251465	-0.360227	0.521526	0.110258	-0.117225
-0.568738	0.0313021	2.14821	-0.217405	-0.367471	0.386022	0.0344568	-0.142199
-0.590725	0.0305962	2.09573	-0.258256	-0.354555	0.532642	0.155267	-0.121474
-1.31156	0.100453	2.23042	-0.0581869	-0.469866	0.348338	0.110255	-0.149495
0.420731	0.0890246	1.91832	-0.209074	-0.366704	0.489186	0.107984	-0.211406
0.908673	0.142956	1.93394	-0.176775	-0.421856	0.499376	-0.08067	-0.282067
-1.55638	0.0392061	2.13072	-0.180947	-0.435983	0.447099	0.098307	-0.0916686
-0.582882	0.0526593	2.04938	-0.20392	-0.460472	0.499156	0.105703	-0.0959518
-0.576068	0.0732054	2.08517	-0.121949	-0.40324	0.4857	0.0987777	-0.175838
-0.262285	0.120967	2.00438	-0.28199	-0.398942	0.496334	0.120367	-0.090731
-0.179331	0.0411124	2.08601	-0.118649	-0.323337	0.594184	-0.0635583	-0.279611
0.299572	0.0339438	1.88671	-0.25162	-0.374671	0.483801	-0.0125352	-0.175265
-0.110578	0.0452607	2.02564	-0.17989	-0.387651	0.624464	0.0762367	-0.177378
0.133054	0.0440111	1.98053	-0.214332	-0.427959	0.58517	-0.0575906	-0.22226
1.16847	0.0447921	1.87684	-0.224181	-0.403678	0.526545	-0.122216	-0.227433
-1.15301	0.00255924	2.14073	-0.171976	-0.436537	0.417303	0.305341	-0.0238885
0.176671	0.0348273	1.96928	-0.273339	-0.491758	0.339242	0.118315	-0.107683
-0.805542	0.0413228	2.18768	-0.198147	-0.416787	0.542901	0.0649431	-0.225293
-0.849068	0.103432	2.11077	-0.285997	-0.343773	0.51799	0.120982	-0.116705
0.544692	0.0816809	1.9845	-0.337425	-0.400183	0.496789	-0.0137694	-0.157809
-0.649889	0.13101	2.04405	-0.313659	-0.341537	0.513015	-0.0667409	-0.302962
-1.65974	0.065973	2.17358	-0.192419	-0.3681	0.473538	0.027024	-0.210475
-0.397972	0.00811655	2.01003	-0.361296	-0.39571	0.377197	0.213266	-0.151354
0.200104	0.0410095	1.92336	-0.301317	-0.421078	0.517083	0.0802123	-0.14733
0.179062	-0.00660851	1.84735	-0.35218	-0.422229	0.466789	0.0885737	-0.180998
-0.0797687	0.00795727	1.97154	-0.326658	-0.459515	0.482452	0.0702728	-0.157295
0.592102	0.0257341	1.80266	-0.298895	-0.416018	0.514323	-0.0189203	-0.185
-0.824101	0.096412	2.14526	-0.227252	-0.383381	0.57918	0.105452	-0.108334
0.055439	-0.0321692	1.96449	-0.333849	-0.413645	0.431755	0.124966	-0.162829
1.37076	0.0865904	1.74067	-0.350755	-0.446391	0.428654	0.0228456	-0.23281
-0.970653	-0.0093	2.21528	-0.1387	-0.430195	0.53167	0.262054	-0.103478
-0.95843	0.0754778	2.18156	-0.0402084	-0.401808	0.581591	-0.0330782	-0.222486
-0.276614	-0.0451447	2.06575	-0.21156	-0.382041	0.501241	0.165171	-0.197048
-0.932752	0.0104684	2.04373	-0.323767	-0.450755	0.64007	0.104455	-0.0872373
0.303221	0.0811977	1.9736	-0.338729	-0.380705	0.40774	0.0191447	-0.219287
0.0835087	0.0870452	2.0194	-0.288318	-0.402902	0.489789	0.0632873	-0.0985541
-1.15387	-0.0154613	2.24819	-0.195123	-0.380819	0.573135	0.0831563	-0.200592
0.632185	0.10067	2.01256	-0.251605	-0.422534	0.503787	-0.0965835	-0.277835
-0.629461	0.0398451	2.14873	-0.202011	-0.406974	0.482736	0.0909294	-0.163904
-1.73454	0.0984401	2.36797	-0.0559088	-0.373538	0.527233	0.10467	-0.18855
1.53935	0.0840019	1.86574	-0.258601	-0.437134	0.476672	-0.0271863	-0.226775
1.76189	0.0698247	1.71483	-0.349475	-0.459297	0.369866	-0.0322947	-0.221877
-0.848758	-0.00982755	2.14325	-0.173192	-0.453676	0.403647	0.211703	-0.145701
-0.517022	0.0438986	2.0899	-0.34147	-0.425988	0.412867	0.260617	-0.0841247
0.598528	0.0839744	1.92664	-0.363187	-0.452912	0.541729	-0.0589985	-0.221048
1.01221	0.0556634	1.89125	-0.262281	-0.358421	0.47831	-0.013087	-0.233565
0.367668	0.0960456	1.88529	-0.275538	-0.381909	0.546208	0.0450435	-0.171808
-0.764931	0.0455663	2.13292	-0.199565	-0.410272	0.477658	0.0583676	-0.173408
-1.62758	0.136696	2.24567	-0.121051	-0.398566	0.470528	0.162572	-0.0873401
-1.75182	-0.0277054	2.2378	-0.0916259	-0.497512	0.440755	0.280376	-0.0361294
-0.633335	-0.0885144	2.078	-0.282772	-0.436066	0.475896	0.295377	-0.119618
0.205721	0.062392	1.97048	-0.281805	-0.406395	0.472287	0.0275749	-0.241816
-0.944095	0.0296813	2.15871	-0.184576	-0.341641	0.511485	0.180167	-0.133802
-0.538359	0.0630819	2.0329	-0.175584	-0.355458	0.589222	0.144361	-0.102024
0.681361	0.0543564	1.79264	-0.40829	-0.39485	0.473056	0.108762	-0.184541
-1.18732	4.96251e-05	2.23027	-0.226746	-0.428381	0.346187	0.210468	-0.15911
1.12988	0.122289	1.84356	-0.275559	-0.44443	0.469705	-0.0937139	-0.222095
0.918648	0.0447593	1.79901	-0.36928	-0.409212	0.562189	-0.00410806	-0.225957
-0.750643	0.0626939	2.23358	-0.256013	-0.311136	0.561129	-0.0628959	-0.116934
-1.03822	-0.00130226	2.12098	-0.191871	-0.51385	0.351298	0.0777608	-0.178659
-0.338581	0.0606499	2.09737	-0.184381	-0.421999	0.498734	-0.0290208	-0.196204
-0.262989	0.0664262	2.1028	-0.132565	-0.448618	0.448747	0.00317827	-0.161704
0.45789	-0.000869497	1.91459	-0.300463	-0.393048	0.434892	0.0557603	-0.185815
1.472	0.109977	1.78275	-0.337992	-0.411195	0.496954	-0.106314	-0.299346
-1.6937	-0.0265275	2.27734	-0.0901074	-0.41969	0.429097	0.188874	-0.0502691
1.09395	0.0648951	1.84911	-0.266968	-0.491735	0.395764	-0.00790423	-0.207278
-1.09946	0.0694341	2.15874	-0.153341	-0.480169	0.361722	0.192752	-0.140168
-0.32199	0.0556093	2.10668	-0.172211	-0.399301	0.518132	0.149322	-0.14127
-1.52062	0.0469402	2.31301	-0.0312845	-0.480558	0.427389	0.168764	-0.217879
0.730256	0.126745	1.92361	-0.239977	-0.442469	0.521879	-0.0919957	-0.245766
0.390255	0.0651413	1.96792	-0.23406	-0.391914	0.48366	0.070595	-0.186219
-1.12658	0.0652795	2.17393	-0.183053	-0.399203	0.4684	0.167493	-0.056853
-0.325685	0.113251	2.08646	-0.198732	-0.44292	0.490591	-0.0235034	-0.185383
0.878425	0.112639	1.91097	-0.389343	-0.353414	0.565417	-0.0863519	-0.17034
-0.350987	0.0221918	2.10852	-0.201324	-0.458346	0.498104	0.167379	-0.140498
1.2134	0.0978007	1.82127	-0.298844	-0.359233	0.490256	-0.0687109	-0.229832
0.889567	0.0182154	1.88906	-0.36059	-0.383432	0.554812	0.0254748	-0.270798
-0.352866	-0.0245116	2.00793	-0.239017	-0.454437	0.499767	0.0452383	-0.277483
1.32545	0.157207	1.85445	-0.23663	-0.432148	0.595035	-0.0707041	-0.299419
0.359335	0.0337235	2.02744	-0.263078	-0.349405	0.585934	0.0154555	-0.231395
-0.708617	-0.00992997	2.09009	-0.218954	-0.402748	0.533535	0.203216	-0.122015
-1.21256	0.0245023	2.2757	-0.21839	-0.407162	0.453875	-0.0279495	-0.244068
-1.19372	0.0412218	2.2258	-0.143157	-0.406771	0.627297	0.0876024	-0.143679
-0.637241	0.132992	2.13919	-0.199744	-0.495173	0.417225	0.0216916	-0.223902
-0.699018	0.0809164	2.12928	-0.177925	-0.393487	0.50259	0.120003	-0.0706933
-0.685289	-0.0270167	2.12971	-0.248415	-0.393922	0.442892	0.0655651	-0.190021
-1.28634	-0.00769363	2.29275	-0.0952181	-0.395347	0.554485	0.211251	-0.0661212
-1.94096	-0.0228516	2.34499	-0.120321	-0.348274	0.537493	0.297136	-0.161608
0.65465	-0.00911507	1.86902	-0.388213	-0.403871	0.447856	0.0209856	-0.257548
0.0906333	0.0270731	2.07646	-0.223853	-0.36611	0.535128	0.100136	-0.143828
0.158377	0.0418145	1.90387	-0.216229	-0.375258	0.394813	0.163773	-0.12411
0.0504179	0.0398537	1.95544	-0.230088	-0.463768	0.441407	0.264734	-0.050783
0.6187	-0.010765	1.83525	-0.249604	-0.343035	0.587571	0.0308403	-0.277394
-1.66987	-0.0650762	2.28437	-0.192144	-0.480663	0.434766	0.258732	-0.0269896
-0.39911	0.0314558	2.13383	-0.177616	-0.354996	0.479901	0.18172	-0.0926601
-2.60623	0.0629275	2.4676	0.0923485	-0.448943	0.488531	0.167802	-0.172006
-1.07087	0.0199507	2.14761	-0.306922	-0.401998	0.453526	0.0124924	-0.211545
-0.985422	0.0275775	2.06907	-0.228919	-0.405758	0.583681	0.242178	-0.0175449
1.21698	0.0732515	1.86831	-0.247387	-0.35797	0.438353	-0.00471755	-0.302096
-0.666719	-0.0155917	2.02903	-0.26962	-0.465306	0.475403	0.0927859	-0.181954
-0.300829	0.0394862	2.00854	-0.140478	-0.395632	0.544353	0.123845	-0.185479
-0.0636884	0.0604914	1.99804	-0.250021	-0.408981	0.541556	0.135501	-0.0804438
-1.0735	0.0246505	2.17725	-0.127212	-0.327214	0.495013	0.122876	-0.106834
0.438551	0.0875546	1.92396	-0.129772	-0.399016	0.592874	0.111411	-0.158204
0.157088	0.0421407	2.036	-0.175193	-0.451832	0.468747	0.0998042	-0.173884
-1.12107	-0.0621591	2.26913	-0.167323	-0.363148	0.433139	0.260179	-0.0965921
-0.196888	0.096034	2.02583	-0.262308	-0.442929	0.410907	-0.0171582	-0.205422
-1.3358	-0.00558155	2.18396	-0.252361	-0.326405	0.616867	0.0459806	-0.0842442
-1.7838	0.0758646	2.24124	-0.146875	-0.512793	0.412642	0.144835	-0.188319
0.167195	0.0602699	2.01564	-0.292545	-0.374162	0.445658	0.0174739	-0.207813
-1.6879	0.0564869	2.25615	-0.110169	-0.431638	0.561097	0.249689	-0.0887041
-0.923551	0.075966	2.22549	-0.280909	-0.302799	0.652367	-0.00731421	-0.217391
1.44985	0.0732743	1.84997	-0.226888	-0.34457	0.496058	-0.0551241	-0.362587
-2.3223	0.0333718	2.35303	-0.0046488	-0.43026	0.57267	0.342435	-0.0186083
-1.33996	0.033655	2.30149	-0.122506	-0.301773	0.537576	0.0929615	-0.206859
0.1404	0.0331492	1.90374	-0.297844	-0.391359	0.467464	0.153104	-0.0507253
-0.984604	0.0861927	2.05341	-0.17589	-0.474922	0.517208	0.189499	-0.213702
-0.676017	0.0810185	2.0751	-0.229724	-0.377794	0.57339	0.128357	-0.0760421
0.241212	0.0282857	1.98365	-0.2623	-0.459955	0.54923	0.0233201	-0.203776
0.578987	0.0766701	1.94008	-0.30428	-0.471239	0.444606	-0.154856	-0.27767
-1.67794	0.0592839	2.17802	-0.143874	-0.351613	0.414557	0.0978314	-0.139315
0.624594	0.162639	1.85906	-0.396077	-0.414834	0.498996	0.019768	-0.22788
0.55984	0.0487267	1.86976	-0.267267	-0.405747	0.446253	-0.0158225	-0.212564
0.0512016	0.109278	2.0015	-0.195372	-0.358593	0.518375	-0.0448124	-0.208135
0.781173	0.108552	1.96114	-0.282031	-0.337897	0.463906	-0.0533973	-0.304775
-0.325959	-0.0423585	2.00758	-0.287983	-0.463314	0.500128	0.187211	-0.108259
0.619464	-0.00469418	1.90882	-0.321678	-0.365127	0.516528	0.0919178	-0.235696
0.374739	0.0361991	1.92739	-0.260578	-0.29953	0.591604	0.0566545	-0.181158
-0.363263	0.024528	2.00264	-0.18745	-0.508359	0.49938	0.0547837	-0.0909843
1.05008	0.164283	1.87114	-0.205532	-0.452882	0.46353	-0.105266	-0.289215
-0.584774	0.0558992	2.04316	-0.28179	-0.34369	0.557032	0.234415	-0.130351
-0.601798	-0.0228997	2.1176	-0.211384	-0.335766	0.618636	-0.0112201	-0.213733
-1.32295	-9.42277e-05	2.16407	-0.194983	-0.473085	0.387157	0.00354445	-0.141457
-1.14459	0.0152352	2.18794	-0.0855646	-0.421497	0.398408	0.196278	-0.0928053
-0.10008	0.0660288	2.01063	-0.131625	-0.3822	0.636743	0.050896	-0.188474
-0.797182	-0.00166463	2.07146	-0.240545	-0.360357	0.591927	0.144549	-0.169525
-0.2338	0.0617448	2.03359	-0.303006	-0.396506	0.580654	0.0353334	-0.150729
0.546049	0.111269	2.06513	-0.277026	-0.417889	0.534486	-0.236857	-0.261261
-1.25352	0.0299837	2.23629	-0.134827	-0.433216	0.443865	0.262403	-0.0621975
-1.29046	0.0853878	2.18806	-0.173793	-0.343515	0.545612	0.0357607	-0.193923
-0.814713	-0.0224661	2.04552	-0.127877	-0.470607	0.41943	0.107643	-0.103115
0.472218	0.0456645	2.03563	-0.271272	-0.417744	0.469887	0.113868	-0.191299
0.397907	0.0450073	1.93698	-0.314796	-0.358572	0.43997	-0.00955981	-0.266034
-1.14971	0.0832523	2.20574	-0.134157	-0.428976	0.487212	0.106233	-0.193381
-0.719184	-0.0152428	2.13718	-0.17043	-0.497454	0.420983	0.319367	-0.0384212
0.715105	0.0712461	1.85132	-0.260523	-0.475039	0.403801	-0.0641961	-0.249866
-0.406301	0.016757	1.99206	-0.116762	-0.399577	0.61125	0.217868	-0.0449032
-1.01686	-0.012354	2.1281	-0.184523	-0.425008	0.513604	0.150166	-0.0948803
0.498837	0.0729273	1.97037	-0.245703	-0.445849	0.410334	0.0572961	-0.17681
-0.117589	0.0578154	1.97869	-0.184255	-0.373388	0.597205	0.233902	-0.120158
-1.50707	0.0311695	2.25913	-0.00638104	-0.392083	0.573871	0.109964	-0.114573
0.385483	0.0296984	1.95505	-0.241362	-0.393525	0.559811	-0.00586851	-0.197928
1.20904	0.0624496	1.96078	-0.257633	-0.371258	0.401425	-0.138138	-0.258887
-2.06201	0.0340889	2.28896	-0.00883109	-0.37839	0.472138	0.254291	-0.0489512
1.2222	0.0405355	1.86987	-0.280008	-0.406085	0.489929	-0.0717825	-0.196713
0.864995	0.0382358	1.80377	-0.367598	-0.399548	0.529909	0.0674938	-0.185247
0.444399	0.0932712	1.91014	-0.39479	-0.395589	0.490789	-0.037429	-0.140047
-0.614103	0.12136	2.15555	-0.0281922	-0.382941	0.454019	0.193258	-0.123092
-0.167493	0.0835548	2.07416	-0.180417	-0.308103	0.585037	0.0453287	-0.182557
-1.12388	0.0270368	2.11964	-0.0233108	-0.397934	0.603281	0.0842652	-0.144025
-1.52101	-0.0658716	2.29132	-0.0817877	-0.531901	0.51613	0.420643	0.00364623
-0.978061	0.048377	2.11205	-0.170331	-0.399509	0.692026	0.0622711	-0.12384
0.0181694	0.0621278	1.95066	-0.351773	-0.453004	0.457888	0.0935147	-0.128503
0.666525	0.036719	1.90071	-0.207924	-0.455205	0.505377	-0.0128135	-0.202776
-0.315151	-0.00416557	2.04906	-0.163286	-0.318497	0.52773	0.110511	-0.143616
1.071	0.0935991	1.7773	-0.316764	-0.489259	0.449486	0.0748181	-0.199142
-1.45271	0.0410864	2.29484	-0.199102	-0.519407	0.390607	0.267579	-0.121711
-0.839017	-0.0184096	2.09611	-0.231884	-0.446977	0.661975	0.173667	-0.0936231
0.0116476	0.0257444	1.99649	-0.309931	-0.456604	0.534945	0.146368	-0.243984
0.386646	0.0212734	1.93151	-0.297543	-0.406237	0.614309	0.111447	-0.15053
-0.557994	0.0686434	2.17646	-0.226892	-0.350252	0.490356	0.187582	-0.116063
-0.217237	0.0365351	2.04935	-0.153409	-0.345147	0.514184	0.0107367	-0.207789
-0.529551	0.0201418	2.11108	-0.215137	-0.419954	0.488237	0.00918619	-0.227139
-1.10822	0.00961187	2.15569	-0.176299	-0.42291	0.378364	0.146047	-0.152249
-0.152396	0.0522235	2.02769	-0.199523	-0.416372	0.584636	-0.00406595	-0.170445
-0.64326	0.00858328	2.04216	-0.28938	-0.382092	0.544029	0.0859654	-0.16882
-1.47349	0.0909978	2.14391	-0.153235	-0.360994	0.489151	0.135019	-0.105552
0.0280731	0.0415424	1.93027	-0.240067	-0.446687	0.588645	-0.00106367	-0.155906
-1.43006	0.0220917	2.30367	-0.244043	-0.412069	0.527815	0.312712	-0.135395
1.17495	0.0964367	1.88529	-0.339337	-0.480498	0.421071	-0.0201989	-0.246828
-0.755609	-0.0316184	2.09123	-0.105756	-0.456234	0.482865	0.276834	-0.0878577
-1.91814	0.134347	2.23318	0.0458224	-0.314802	0.537998	0.119961	-0.138684
1.62057	0.141999	1.78481	-0.356941	-0.424278	0.467309	-0.0140087	-0.194046
-0.509215	0.0267063	1.98588	-0.206336	-0.463649	0.392948	0.110757	-0.160808
-1.91133	0.0836733	2.28734	-0.169095	-0.439466	0.482403	0.320893	-0.0608499
-0.615907	-0.00631412	2.07424	-0.155291	-0.421633	0.601533	0.233275	-0.085914
-0.191075	0.0694616	2.05776	-0.163659	-0.307363	0.589195	0.0593931	-0.159019
-0.742138	0.00248286	2.0817	-0.142086	-0.442274	0.512618	0.236648	-0.0642798
-1.32346	0.02123	2.1823	-0.180137	-0.402727	0.494341	0.18086	-0.0539906
-0.495179	0.0464246	2.15386	-0.189704	-0.484301	0.364423	0.198422	-0.116068
-0.802933	0.0536619	2.06274	-0.243109	-0.492049	0.458301	0.0510724	-0.122796
-1.70614	-0.0543752	2.27281	-0.159705	-0.359137	0.47605	0.274548	-0.0436743
1.13858	0.132701	1.85855	-0.160581	-0.386924	0.5189	-0.00260163	-0.253082
0.0757899	0.099904	1.89056	-0.209218	-0.280061	0.49417	0.0905574	-0.122559
0.172593	0.0599168	1.98018	-0.230537	-0.34836	0.411028	-0.0120495	-0.260499
-2.65578	0.0703466	2.44114	0.0144231	-0.384962	0.486916	0.183535	-0.15046
-0.433383	0.0199464	2.06271	-0.243765	-0.364954	0.507812	0.224215	-0.138998
1.19557	0.0943848	1.80507	-0.197149	-0.412466	0.483059	-0.112622	-0.326554
-1.7799	0.0249148	2.39363	0.0126645	-0.389124	0.595764	0.297242	-0.112749
0.342897	0.0667418	1.9588	-0.287818	-0.390253	0.612952	-0.120373	-0.18299
2.08465	0.178065	1.7824	-0.294613	-0.473161	0.561787	-0.151776	-0.267701
-1.92901	0.0775472	2.30716	-0.0497061	-0.449803	0.449689	0.353031	-0.0700943
-0.300141	0.0471314	2.10333	-0.166266	-0.291191	0.489405	0.162282	-0.10047
1.11302	0.113121	1.78237	-0.330849	-0.43348	0.508616	-0.00625484	-0.21693
1.31106	0.0888923	1.76716	-0.264822	-0.370406	0.456884	-0.0271878	-0.240922
-0.446603	0.0581395	2.12513	-0.146592	-0.423953	0.562874	-0.0307079	-0.259994
-0.132181	0.0501515	2.0194	-0.483622	-0.439254	0.559511	0.0344491	-0.159543
0.333999	0.00852113	2.00076	-0.358615	-0.426263	0.482135	0.168374	-0.154546
1.0235	0.0791563	1.77423	-0.309673	-0.42789	0.54955	0.0298266	-0.190942
-0.411536	0.0195784	2.06065	-0.169772	-0.54581	0.502223	0.0777275	-0.16854
-0.216158	0.0190432	2.06681	-0.212284	-0.400646	0.560775	0.130892	-0.164881
0.609493	0.104562	1.92408	-0.245471	-0.39881	0.439802	0.0263545	-0.221095
-0.53557	0.0405345	1.90984	-0.201796	-0.399956	0.556954	-0.0129164	-0.125078
0.251089	0.0569735	1.92975	-0.220665	-0.449711	0.59336	0.0636112	-0.218586
-1.41382	0.0245484	2.15491	-0.109783	-0.375211	0.48211	0.124143	-0.0346559
0.699706	0.0148087	1.92035	-0.370471	-0.40141	0.377231	0.0361232	-0.232475
-1.80104	0.12363	2.33073	-0.0382642	-0.486803	0.394739	0.222119	-0.0269689
-0.245196	0.0534215	2.01206	-0.157863	-0.369237	0.538383	0.0596427	-0.134116
-1.42814	0.087717	2.16861	-0.0863397	-0.398212	0.472115	0.240683	-0.0317672
0.540349	0.0632094	1.95831	-0.253963	-0.445707	0.475529	0.0509138	-0.178926
1.25471	0.00586028	1.87186	-0.279255	-0.350044	0.580336	-0.0799376	-0.194878
1.77271	0.0794699	1.84421	-0.249844	-0.347097	0.507537	-0.0703399	-0.236219
-1.13214	0.00746396	2.12875	-0.216398	-0.417037	0.550336	0.167704	-0.150786
-0.900352	0.136739	2.1849	-0.0764233	-0.344406	0.530037	0.111269	-0.0943173
-1.45808	0.0367652	2.23344	-0.151027	-0.393169	0.44734	0.274039	-0.134754
0.923719	0.011069	1.86869	-0.350867	-0.376171	0.502187	0.0868762	-0.171257
-0.967369	-0.0308242	2.18388	-0.172274	-0.440669	0.528775	0.0111671	-0.186925
0.0924369	0.095089	1.90042	-0.283563	-0.46253	0.495823	-0.0302739	-0.133071
-1.87284	0.0307098	2.32114	-0.0123037	-0.325848	0.526646	0.187058	-0.119873
0.684501	0.10202	1.94847	-0.242518	-0.327731	0.533875	-0.0517928	-0.244481
1.20561	0.0831862	1.82497	-0.263077	-0.406083	0.564791	0.0753435	-0.219587
-1.41994	-0.0247237	2.23127	-0.136923	-0.482415	0.530824	0.127538	-0.147749
-0.547188	0.0144419	2.19665	-0.082466	-0.425457	0.41455	0.0623112	-0.251675
-1.43557	0.0403729	2.22962	0.0905552	-0.384724	0.552812	0.189849	-0.121032
-0.744306	0.0244733	2.07203	-0.211745	-0.463649	0.376983	0.186779	-0.0727005
-1.01996	0.0833849	2.06403	-0.203406	-0.316175	0.617359	0.186044	-0.0837254
1.22938	0.0461982	1.91005	-0.318567	-0.308123	0.520107	-0.150837	-0.253254
-0.407705	-0.0113868	2.00216	-0.244117	-0.447449	0.42023	0.0732911	-0.157103
-0.418737	0.014104	2.09648	-0.205643	-0.424531	0.515319	0.115111	-0.143476
-0.974577	0.0102389	2.20439	-0.219457	-0.411203	0.453205	0.156056	-0.178487
-0.435484	0.0454932	2.12339	-0.239282	-0.352477	0.450835	0.168417	-0.116866
-0.715114	-0.0180196	2.19577	-0.151726	-0.415817	0.437436	0.176606	-0.202253
0.694529	0.0500839	1.95124	-0.181361	-0.398435	0.620867	0.0510313	-0.166755
1.20574	-0.00503388	1.78479	-0.263513	-0.355238	0.478803	0.00111881	-0.237988
0.885467	0.0225376	1.86217	-0.255579	-0.371459	0.465892	0.0101527	-0.204207
-0.226376	0.00382983	2.04444	-0.209487	-0.393547	0.502176	0.20865	-0.171447
1.68155	0.0892347	1.71845	-0.294768	-0.385041	0.519609	0.00371108	-0.191778
1.00337	0.0542176	1.92519	-0.36461	-0.328041	0.523065	-0.0415055	-0.227727
-0.919841	0.00772302	2.11837	-0.255169	-0.390533	0.448532	0.0669669	-0.200573
1.22702	0.0538483	1.86126	-0.247237	-0.382289	0.550813	-0.11251	-0.272293
-0.0833228	-0.00414505	1.95641	-0.295052	-0.372317	0.618948	0.0649739	-0.219235
-0.694924	0.031298	2.15732	-0.0966096	-0.393348	0.551492	0.136643	-0.145995
-0.730463	-0.0416346	2.07232	-0.226702	-0.373569	0.514205	0.272947	-0.0901002
-1.04392	-0.00396131	2.23701	-0.223999	-0.444181	0.539482	0.113097	-0.246396
-1.48518	0.0424634	2.26867	-0.1479	-0.377143	0.466092	0.179059	-0.113768
-0.95388	0.102463	2.15173	-0.176598	-0.392133	0.472931	0.12634	-0.146506
0.663166	0.0402012	1.92531	-0.202641	-0.382238	0.602609	-0.0882569	-0.258067
-0.108028	0.0282774	1.96637	-0.207943	-0.468242	0.56781	0.0478392	-0.181074
-1.73768	0.0153619	2.12564	-0.308503	-0.392508	0.449016	0.112269	-0.154683
-0.526526	-0.0399918	2.15584	-0.158998	-0.465395	0.405369	0.200566	-0.107643
-0.283093	0.0256492	2.10155	-0.182493	-0.399702	0.549943	0.148969	-0.103241
1.47008	0.0781116	1.7953	-0.257907	-0.419864	0.372649	-0.0205794	-0.316229
-1.15561	0.069215	2.17659	-0.0893083	-0.356786	0.46337	0.186587	-0.0840876
-0.665084	-0.0194698	2.00345	-0.201808	-0.498385	0.442859	0.0948138	-0.148023
0.106213	0.0238705	1.93196	-0.440307	-0.361342	0.583867	0.0607022	-0.174834
1.35727	0.0932373	1.78464	-0.35654	-0.449896	0.459158	0.0447062	-0.193877
0.687971	0.0335597	1.92506	-0.326321	-0.353198	0.541557	-0.0411184	-0.250249
-0.424445	-0.00214071	1.97562	-0.318399	-0.393497	0.518466	0.0176505	-0.144551
0.536803	-0.0161393	1.90606	-0.281419	-0.45219	0.504456	0.0658514	-0.162868
-1.01232	-0.0991055	2.19897	-0.124603	-0.35075	0.540796	0.172783	-0.152949
2.60229	0.102907	1.66197	-0.332268	-0.435969	0.514374	-0.07888	-0.314476
0.906639	0.135511	1.76959	-0.298031	-0.39908	0.48238	0.0918906	-0.201465
-1.20093	0.0185448	2.15554	-0.142458	-0.510539	0.36936	0.118579	-0.173093
0.417255	0.0403958	1.944	-0.23877	-0.366787	0.568915	-0.0537515	-0.185388
-0.255583	0.0618101	2.02063	-0.185558	-0.419976	0.480648	0.0451546	-0.181266
-0.896824	0.0112878	2.06633	-0.114118	-0.438521	0.457113	0.217022	-0.0794686
-0.589384	-0.0766677	2.00804	-0.208248	-0.411343	0.473239	0.291215	-0.0928395
-0.810423	0.13312	2.03474	-0.193056	-0.38041	0.549142	0.143684	-0.138528
0.189915	0.0840822	1.94383	-0.226775	-0.459933	0.432185	0.0320032	-0.172302
-2.17526	0.0228084	2.39338	-0.0251552	-0.455195	0.427411	0.298644	-0.12348
-0.730258	0.00579958	2.02346	-0.212309	-0.420105	0.568204	0.220761	-0.0577632
0.671405	0.0515638	1.88621	-0.207483	-0.365952	0.569937	0.0318345	-0.179298
-2.45662	0.0941548	2.49212	-0.0654976	-0.424861	0.319921	0.290669	-0.0996955
-1.6138	0.00894226	2.20703	-0.167723	-0.379513	0.428877	0.156389	-0.114011
0.554639	0.0255704	1.90329	-0.213533	-0.376991	0.576449	0.139392	-0.139539
-0.329179	-0.0137236	1.99023	-0.187335	-0.407294	0.541661	0.14138	-0.221747
0.557944	0.0907796	1.98815	-0.262483	-0.475171	0.415004	0.00926943	-0.206044
0.275566	0.0833011	2.05723	-0.137875	-0.397521	0.463095	0.0260483	-0.258199
-0.168834	0.0835042	1.8544	-0.26021	-0.407221	0.44518	0.0906167	-0.0711564
0.6713	0.0803078	1.85803	-0.315805	-0.518849	0.33448	0.0465582	-0.200602
-0.576261	0.0499225	1.99967	-0.269279	-0.296326	0.479832	-0.0346734	-0.237022
0.118507	0.0136957	1.99432	-0.225591	-0.437857	0.393022	0.0871339	-0.146979
-1.05247	0.0164373	2.11309	-0.164522	-0.472763	0.41162	0.166774	-0.0666155
1.54976	0.156929	1.83675	-0.243998	-0.443206	0.487002	-0.101473	-0.293294
1.81138	0.109706	1.85738	-0.294327	-0.424263	0.420223	-0.203966	-0.237033
0.431314	0.0497103	1.94201	-0.221335	-0.388988	0.53174	0.0612459	-0.182158
1.32471	0.133649	1.85271	-0.244278	-0.48524	0.405662	-0.154179	-0.309736
-1.59173	0.0434982	2.37201	-0.0358369	-0.343916	0.536239	0.307177	-0.14829
0.30688	0.0737993	2.04796	-0.174538	-0.401948	0.398142	0.117702	-0.147845
-2.10654	0.0516596	2.18277	-0.0900801	-0.365987	0.529025	0.127525	-0.174133
-1.458	0.0522704	2.27036	-0.0731301	-0.414055	0.475021	0.225544	-0.0983305
-0.19013	0.0999104	1.96928	-0.343331	-0.390995	0.476941	0.00841848	-0.15795
-0.0528388	0.0591578	1.91166	-0.19101	-0.447278	0.615081	0.102334	-0.160117
-2.91295	0.0267774	2.39748	0.0722991	-0.457421	0.503027	0.400536	0.00927374
0.0215082	0.0341716	2.07116	-0.117752	-0.352934	0.450255	-0.0662072	-0.213044
1.40305	0.0122516	1.91228	-0.250685	-0.348141	0.562026	-0.15183	-0.267297
0.10813	-0.00867833	2.02896	-0.160975	-0.447577	0.621428	0.103826	-0.180818
0.41945	0.100007	1.88941	-0.227889	-0.418175	0.595996	0.0493026	-0.220763
0.21155	0.00550621	1.93433	-0.141964	-0.472033	0.453661	0.159092	-0.167844
-0.58372	0.0475759	1.99173	-0.260425	-0.469448	0.393759	0.119307	-0.0685696
0.827063	0.0736749	1.88021	-0.250038	-0.472959	0.523955	0.137695	-0.141537
0.383214	0.0869661	1.9454	-0.333158	-0.469609	0.386371	0.196414	-0.0957296
1.2356	0.0634427	1.77278	-0.330707	-0.431538	0.413362	0.0681587	-0.283742
0.14803	0.0648094	1.99243	-0.233672	-0.386503	0.545063	0.0094214	-0.229144
0.590238	0.0755304	2.02819	-0.215661	-0.417978	0.392282	-0.109008	-0.243945
-1.63943	0.019575	2.25933	-0.078928	-0.416218	0.44643	0.254059	-0.102557
0.836871	0.0603653	1.84714	-0.297132	-0.465466	0.596778	0.0607619	-0.226549
-1.00574	0.0209438	2.26644	-0.197948	-0.463592	0.492888	0.0454145	-0.234506
1.48224	0.0271026	1.70271	-0.212033	-0.393361	0.536487	-0.0725771	-0.246936
0.983376	0.0298111	1.77887	-0.291848	-0.345971	0.536698	0.0777651	-0.181749
-1.13854	0.0246849	2.16825	-0.0768798	-0.445487	0.581354	0.315179	-0.0255312
-1.162	0.0176901	2.17298	-0.0855214	-0.340125	0.461988	0.271536	-0.0859243
-0.231686	-0.0148342	1.91898	-0.258082	-0.417978	0.582588	0.160091	-0.0871582
0.0763953	-0.0146711	2.06102	-0.258464	-0.43683	0.43525	0.0751106	-0.13683
-1.49788	0.0515442	2.32439	-0.16233	-0.430433	0.357496	0.214157	-0.133373
1.46209	0.0329526	1.79285	-0.175623	-0.392472	0.596136	-0.172794	-0.291599
0.820613	0.0724785	1.84186	-0.31194	-0.444123	0.519702	0.0321383	-0.177569
-0.411512	0.122187	2.12715	-0.276846	-0.4171	0.547593	0.0902464	-0.178042
-0.135285	0.0192078	1.90197	-0.155914	-0.412979	0.516748	0.0336053	-0.178855
-1.69396	0.0900054	2.27573	-0.00554013	-0.356772	0.531668	0.303106	-0.0275515
-2.19859	-0.0414349	2.43303	0.00231732	-0.425572	0.542208	0.241766	-0.132282
-1.84272	-0.0746417	2.36301	-0.053122	-0.407658	0.390045	0.275734	-0.0887516
-0.312698	0.00938762	1.97829	-0.209728	-0.42803	0.544483	0.242687	-0.142037
0.0674388	-0.0870017	1.8929	-0.293668	-0.390557	0.520415	0.268687	-0.0961921
-2.0632	0.0250972	2.25672	-0.0452889	-0.435332	0.546455	0.303259	-0.0296205
2.00338	0.13565	1.73614	-0.280679	-0.480638	0.470895	-0.105271	-0.25975
-0.308829	-0.0259924	2.1507	-0.182781	-0.422216	0.50811	0.169537	-0.105242
1.49546	0.113572	1.80814	-0.251598	-0.387338	0.659365	0.012951	-0.281438
0.0207169	0.0465097	1.94449	-0.338727	-0.401123	0.456085	0.124206	-0.0800759
-1.82782	-0.0566454	2.27702	-0.135585	-0.446619	0.585714	0.262686	-0.104858
0.925478	0.0885937	1.79067	-0.319914	-0.451951	0.517962	-0.0233781	-0.249833
0.00738204	-0.0082208	1.9757	-0.145509	-0.377637	0.434159	0.113102	-0.109721
1.51488	0.198554	1.8498	-0.327177	-0.448773	0.439686	-0.109531	-0.228276
-0.97393	0.0319217	2.225	-0.0866092	-0.490479	0.466476	0.225716	-0.122878
0.0713841	0.0403502	1.88321	-0.280737	-0.366331	0.593037	0.0742683	-0.117324
0.838001	0.0505893	1.82992	-0.292869	-0.365326	0.508607	0.0876423	-0.187432
1.91934	0.118173	1.87518	-0.260976	-0.409671	0.517658	-0.151616	-0.316578
-0.440527	0.0835284	2.12877	-0.226785	-0.37259	0.514193	0.0586457	-0.272606
0.205386	0.0392343	2.01872	-0.193829	-0.371668	0.465302	0.0937111	-0.190361
1.80678	0.0762682	1.75011	-0.326642	-0.322907	0.580537	-0.0469452	-0.234651
-1.69418	0.0323425	2.32775	0.0696741	-0.35027	0.600861	0.307431	-0.0340619
-1.68688	-0.0456311	2.29421	-0.126173	-0.377329	0.59422	0.205143	-0.15675
-1.96061	-0.0121254	2.36447	0.0164972	-0.433731	0.50747	0.279468	-0.124617
-2.03056	0.0620218	2.29151	-0.0905354	-0.422744	0.427659	0.286096	-0.0063136
0.43888	0.129321	1.9543	-0.226429	-0.472534	0.507462	0.0910357	-0.163319
-0.769032	0.110081	2.11804	-0.0786526	-0.41315	0.460836	0.0429747	-0.0946486
0.259899	0.0536614	1.94053	-0.238886	-0.404823	0.603041	0.076277	-0.115466
-0.683115	0.101067	2.17959	-0.258462	-0.32732	0.624545	0.13204	-0.116113
0.0600942	0.0100299	1.99454	-0.214066	-0.316361	0.583012	0.0870443	-0.173136
-0.507108	0.0162867	2.10245	-0.268726	-0.349177	0.623574	0.162466	-0.15464
-1.60981	0.00672279	2.28307	-0.0326203	-0.361345	0.582669	0.280352	-0.118487
2.2883	0.0946184	1.75715	-0.231553	-0.428115	0.40841	-0.0733496	-0.301303
0.875394	0.111428	1.90732	-0.250914	-0.46764	0.509154	0.058784	-0.182136
-2.3869	-0.018219	2.40325	-0.046041	-0.482301	0.432501	0.352458	-0.0573576
-0.351715	0.0118005	2.03694	-0.283424	-0.380725	0.468734	0.144082	-0.154892
-0.912216	0.0677905	2.20257	-0.163945	-0.33285	0.635731	0.231862	-0.0589539
-1.14331	0.130196	2.26503	-0.17465	-0.435417	0.406499	0.226552	-0.105257
-1.08737	0.0910242	2.11668	-0.0596088	-0.394849	0.549843	0.103723	-0.140083
1.96295	0.0625206	1.77823	-0.296827	-0.382833	0.610228	-0.0948689	-0.20444
0.253815	-0.0316092	1.89831	-0.219322	-0.456426	0.559409	0.0823414	-0.12084
-1.1383	0.0104088	2.1809	-0.0671551	-0.364805	0.564114	0.246161	-0.0187143
-1.90593	0.0499957	2.30009	0.00378239	-0.401575	0.432808	0.332627	-0.0381214
-0.133367	0.0121248	1.94908	-0.183729	-0.439633	0.470168	0.150351	-0.0528859
-1.14336	0.0162545	2.33818	-0.054884	-0.426793	0.456164	0.145955	-0.172556
0.725055	0.0437699	1.90886	-0.299117	-0.344755	0.63663	-0.00835949	-0.219691
-1.45799	0.0931635	2.23239	-0.0723871	-0.339803	0.447987	0.12155	-0.122988
0.530475	0.0615501	1.87385	-0.157468	-0.38071	0.572767	0.254508	-0.119503
-1.22581	0.0122686	2.30243	0.122948	-0.388545	0.541957	0.161961	-0.0774448
-0.848593	-0.000479022	2.21616	-0.0468652	-0.409424	0.552322	0.122361	-0.112305
1.08951	0.119037	1.77088	-0.203494	-0.389436	0.504892	0.00481051	-0.280961
-0.122366	0.0808426	1.96898	-0.15167	-0.349469	0.52803	0.0877184	-0.22821
0.974314	0.0683756	1.91486	-0.223824	-0.37256	0.675015	-0.119031	-0.266963
-1.3938	-9.59496e-05	2.31038	-0.179168	-0.364183	0.459049	0.236882	-0.149007
-0.270533	0.0155063	2.00567	-0.264751	-0.462441	0.464094	0.0806776	-0.169055
-0.267213	0.0751333	2.08516	-0.180261	-0.411325	0.415766	-0.123554	-0.226011
0.146936	0.0628842	1.95686	-0.341295	-0.49132	0.475384	0.0877261	-0.141734
0.588693	-0.000348234	1.91731	-0.219633	-0.341662	0.432731	0.0348159	-0.196392
-0.683733	-0.0357366	2.19652	-0.20138	-0.485132	0.513008	0.244781	-0.127544
-0.306765	0.0601486	2.01723	-0.250296	-0.426017	0.590547	-0.0226865	-0.212249
-2.22389	0.0994635	2.36355	-0.0756637	-0.409053	0.423342	0.367519	-0.000745411
-0.527213	0.0200125	2.11721	-0.195672	-0.446039	0.293246	0.0320047	-0.202803
0.89933	0.0827188	1.8272	-0.274739	-0.461792	0.517056	0.045115	-0.212491
-1.0142	0.0693334	2.03551	-0.195907	-0.346489	0.559971	0.217236	-0.0109307
-2.10162	-0.0282899	2.28469	-0.166008	-0.441624	0.34871	0.296245	-0.0503025
-0.224442	0.0445559	2.10543	-0.114376	-0.341758	0.51678	-0.0456182	-0.277373
-0.80567	0.0636824	2.12484	-0.0527545	-0.368305	0.567827	0.107127	-0.167665
0.452063	0.0694467	1.83236	-0.308856	-0.413415	0.53692	0.131822	-0.155601
-2.30832	0.0586014	2.31539	0.0130734	-0.510755	0.481883	0.182389	-0.122792
-2.06485	0.0222844	2.31672	-0.0262002	-0.382069	0.510772	0.250019	-0.0834187
-1.50155	0.0432906	2.32863	-0.00276581	-0.41709	0.507421	0.344543	-0.107336
-1.66044	0.0478609	2.25684	-0.137652	-0.281926	0.562792	0.19414	-0.146656
-1.77888	0.0365638	2.36476	-0.0559076	-0.401968	0.505563	0.250272	-0.170806
1.16023	0.156804	1.92844	-0.229355	-0.434637	0.402897	-0.193375	-0.285356
1.4056	0.100286	1.817	-0.233438	-0.462492	0.538279	-0.115679	-0.278709
-0.149174	-0.00548993	1.95224	-0.273942	-0.452222	0.626635	0.137187	-0.114289
-1.40039	-0.00596973	2.41655	-0.048074	-0.322048	0.487854	0.478657	-0.0616337
-1.28824	0.0361539	2.18842	-0.0971505	-0.383453	0.625572	0.36312	-0.0303493
-1.03568	0.0397471	2.15917	-0.0845602	-0.397241	0.567148	0.305458	-0.0437962
0.162416	0.0665951	2.09758	-0.127229	-0.445102	0.446148	0.0146498	-0.197301
0.399131	0.110669	1.99745	-0.189064	-0.352205	0.624694	-0.0634869	-0.253264
1.18493	0.0269362	1.79103	-0.285963	-0.409354	0.513946	0.0448926	-0.231129
-1.94071	0.0878827	2.35946	0.149811	-0.396983	0.431605	0.233697	-0.0900373
-0.916685	0.0570071	2.11072	-0.161488	-0.360562	0.520672	0.0290202	-0.136805
0.0876534	0.0372449	1.96842	-0.285385	-0.394815	0.413241	0.133984	-0.185443
-0.59813	-0.00261551	2.06514	-0.125935	-0.424604	0.368969	0.29711	-0.0406316
0.798956	0.0541193	1.90943	-0.267961	-0.505274	0.420235	0.189762	-0.220668
-0.63895	0.0372984	2.17896	-0.259848	-0.421934	0.40415	0.263802	-0.108169
-0.726433	0.0517044	2.08461	-0.284487	-0.427778	0.639465	0.0450833	-0.162018
-0.748159	0.0432771	2.07588	-0.156918	-0.453798	0.364252	0.210936	-0.0591079
-0.576015	-0.0169612	2.09173	-0.160118	-0.357663	0.511842	0.199964	-0.255536
0.351246	0.046546	1.96631	-0.205361	-0.397411	0.558105	0.144593	-0.183293
-1.37977	0.0171912	2.31507	-0.0867332	-0.433306	0.316636	0.0375402	-0.228664
-2.0375	0.0108769	2.32328	-0.0827786	-0.414054	0.374414	0.230061	-0.15257
-1.66426	0.0437851	2.16178	-0.0122828	-0.342934	0.570871	0.140174	-0.0769997
0.470541	-0.014323	1.84419	-0.305449	-0.362199	0.544228	0.104745	-0.189022
0.872837	0.0476011	1.89406	-0.314473	-0.423795	0.558751	-0.116875	-0.245465
-1.68837	0.0938679	2.32201	0.0582307	-0.35936	0.533654	0.288657	-0.0587646
0.311089	0.0346668	1.86959	-0.248992	-0.380168	0.562372	0.0276934	-0.161271
0.37344	0.0900235	1.97442	-0.193487	-0.338443	0.439649	-0.0983342	-0.284685
-1.76873	-0.0189638	2.37112	0.0571845	-0.37229	0.640748	0.32814	-0.0392779
-1.1007	-0.0167015	2.09655	-0.0945853	-0.360997	0.515968	0.0183564	-0.172352
1.27129	0.0577774	1.83703	-0.26462	-0.41892	0.552129	0.0291608	-0.176994
0.255	0.0358523	2.00416	-0.279219	-0.395514	0.484545	-0.015144	-0.208773
0.583154	0.0821443	1.95618	-0.267872	-0.509007	0.505228	0.0620496	-0.248673
-0.381398	0.0450046	2.0941	-0.129087	-0.334283	0.626862	0.209961	-0.0894267
-1.21887	-0.0223872	2.31451	-0.0998927	-0.357872	0.683468	0.220391	-0.0993675
-0.20805	0.0571019	2.03278	-0.218724	-0.341104	0.466529	0.0751401	-0.135199
-0.509461	0.0118055	2.0104	-0.127498	-0.396208	0.555927	0.0815011	-0.135923
0.273508	0.11583	2.0349	-0.161661	-0.382394	0.446	0.0863234	-0.166842
1.1446	0.152818	1.93224	-0.200309	-0.344056	0.55572	-0.128123	-0.323326
1.72396	0.0492195	1.73583	-0.275326	-0.392611	0.453891	-0.0488395	-0.348115
0.360273	0.042161	1.90085	-0.209176	-0.338655	0.631239	0.0264621	-0.26149
-1.98606	0.0222917	2.27368	-0.0527958	-0.405294	0.448375	0.316511	-0.0797358
-1.28578	0.0590112	2.24663	-0.212849	-0.347523	0.420357	0.217129	-0.117707
-2.27278	0.0170498	2.34196	-0.0249908	-0.41331	0.510203	0.339146	-0.0514502
1.21304	0.0846772	1.85771	-0.265417	-0.470474	0.47123	0.115526	-0.185429
-0.63232	0.0403876	2.01427	-0.180688	-0.400828	0.588797	0.120897	-0.124124
0.620377	0.0625674	1.91241	-0.420553	-0.379993	0.603489	0.0401089	-0.182395
0.727107	0.0870401	1.92607	-0.262908	-0.370714	0.536258	-0.051864	-0.244188
1.33109	0.0495557	1.86074	-0.323921	-0.387569	0.588748	-0.0523572	-0.243512
-1.48771	0.0914277	2.26063	-0.0308601	-0.453375	0.619927	0.361653	-0.0971846
0.174576	0.16249	2.00106	-0.16906	-0.351194	0.526824	0.0515321	-0.145493
-0.550852	-0.0101673	1.93026	-0.25475	-0.409866	0.50854	0.00441885	-0.1267
-2.48514	-0.0108103	2.35194	-0.0518161	-0.425985	0.473049	0.329534	-0.11196
0.888918	0.075074	1.77685	-0.295478	-0.414808	0.547904	0.127787	-0.232793
-0.680696	-0.0485606	2.06095	-0.117337	-0.381052	0.481307	0.311304	0.0238756
0.969154	0.0443523	1.7945	-0.250215	-0.396334	0.543674	0.0320256	-0.181272
0.681511	0.030592	1.89977	-0.358399	-0.394852	0.597274	0.120392	-0.128425
-0.661812	-0.0288312	2.09732	-0.131736	-0.413166	0.581943	0.00708082	-0.155236
-1.66107	-0.00592839	2.1479	-0.0187206	-0.365602	0.422763	0.214554	-0.0686223
0.0227101	0.050124	2.15069	-0.049593	-0.442618	0.378408	0.26535	-0.111418
-0.979937	0.0734714	2.16019	-0.0237708	-0.320264	0.36305	0.148119	-0.0926218
-1.57188	-0.0516393	2.2246	-0.0888088	-0.384421	0.458728	0.168729	-0.0239504
1.97398	0.102534	1.80885	-0.235452	-0.398676	0.539776	-0.085589	-0.248816
-0.780915	0.0324294	2.10118	-0.145111	-0.358684	0.480778	0.0772835	-0.0392287
-1.16584	0.0435833	2.19649	-0.0317113	-0.416106	0.485771	0.152392	-0.160527
2.0698	0.0725386	1.79084	-0.209378	-0.446314	0.504072	-0.0794436	-0.285447
-0.644624	0.0546141	2.03147	-0.272049	-0.439366	0.495321	0.0229416	-0.162112
0.00755102	0.0180424	2.03293	-0.354639	-0.346136	0.461707	0.20841	-0.114745
0.844667	0.0781082	1.88508	-0.282982	-0.439349	0.519086	-0.0406866	-0.212539
2.37667	0.0596676	1.58882	-0.313048	-0.325818	0.452263	0.0439504	-0.230499
-1.76005	0.056547	2.29338	-0.0924644	-0.45607	0.426588	0.138375	-0.17615
-0.404628	0.0742828	2.07704	-0.270276	-0.49916	0.324251	-0.00603311	-0.108568
0.644883	0.0612422	1.90025	-0.259362	-0.392553	0.616826	0.0102703	-0.171447
0.658988	0.104964	1.81939	-0.20709	-0.38926	0.64211	-0.00591832	-0.217416
-0.915717	0.0779156	2.14596	-0.069284	-0.433236	0.480495	0.122447	-0.176869
-0.85549	-0.0214669	2.11943	-0.217795	-0.33975	0.636118	0.280003	-0.0212066
-2.50875	0.0832836	2.28966	0.0363448	-0.497721	0.480632	0.292398	-0.0863036
0.4862	0.00697798	1.98409	-0.250583	-0.45354	0.562906	-0.00062819	-0.161565
-0.868957	0.0419494	2.18947	-0.0262697	-0.368826	0.39985	0.27538	-0.0612658
-0.677346	-0.0207444	2.08645	-0.219068	-0.520595	0.298845	0.223967	-0.0227846
-1.86042	0.152584	2.31806	-0.10989	-0.341414	0.427558	0.16013	-0.106104
0.862527	0.0376434	1.941	-0.343453	-0.405053	0.568196	-0.0249455	-0.139001
0.779271	0.0650041	1.87565	-0.26894	-0.36886	0.540014	0.0788139	-0.165276
-1.72353	0.0565423	2.26267	-0.000758296	-0.375662	0.498217	0.356011	0.0974284
0.569057	0.0293292	1.90361	-0.307581	-0.4145	0.501436	0.122134	-0.148744
-1.83491	0.0319122	2.36602	-0.050174	-0.389146	0.518919	0.200566	-0.190861
0.665845	0.0600331	1.96384	-0.240828	-0.33025	0.623315	-0.0168502	-0.164721
-1.01794	0.0581271	2.11201	-0.122031	-0.347851	0.507838	0.087314	-0.146611
-0.362794	-0.0418842	2.03139	-0.175147	-0.404822	0.46797	0.0850778	-0.153544
0.289993	0.127334	1.92702	-0.0841415	-0.331404	0.623071	0.0163645	-0.143247
-2.89987	0.081604	2.29344	0.00847186	-0.377171	0.476734	0.287201	-0.0459699
-1.071	0.043621	2.22757	-0.0378262	-0.389122	0.529224	0.0583325	-0.152772
-1.57753	0.0789992	2.12017	-0.121735	-0.350643	0.602708	0.111889	-0.0798125
0.814661	0.0776475	1.91154	-0.162755	-0.377283	0.610007	0.110503	-0.239995
-0.724536	0.0843382	2.12777	-0.106117	-0.348256	0.518433	0.211684	-0.109701
1.0579	0.0739396	1.7911	-0.303317	-0.410627	0.599983	-0.00155842	-0.242221
-0.688947	0.0562042	2.09256	-0.196742	-0.318247	0.464687	0.263717	-0.112326
-1.29185	0.0336319	2.15436	0.0554162	-0.406845	0.59871	0.136354	-0.0979908
-0.494498	-0.0260706	1.96568	-0.204248	-0.388849	0.445484	0.0699292	-0.108053
1.05654	0.0374296	1.90791	-0.299376	-0.370176	0.5207	-0.0325153	-0.252107
-0.934201	0.0582432	2.18867	-0.163016	-0.347101	0.590505	0.188109	-0.0818337
0.00202746	0.0386433	1.93915	-0.241492	-0.392532	0.546576	-0.0418455	-0.212781
-0.98761	0.197758	2.31032	-0.166796	-0.566303	0.34349	0.0523589	-0.23704
-0.567662	-0.0128392	2.15963	-0.199707	-0.385738	0.500422	0.310227	-0.0749273
-0.521403	0.0277503	2.06889	-0.185771	-0.404422	0.543407	0.0864829	-0.14938
-0.0632694	0.0466299	1.92489	-0.349928	-0.41524	0.500534	-0.0102934	-0.127944
-0.597345	0.0481224	2.08784	-0.181101	-0.43336	0.404714	0.161574	-0.139631
-0.895972	0.0900706	2.09773	-0.181818	-0.344409	0.600293	-0.0913783	-0.190518
1.4505	0.00843436	1.72488	-0.317284	-0.386894	0.602021	0.173118	-0.198928
-1.09305	0.060094	2.18117	-0.254363	-0.315362	0.63855	0.0507588	-0.22596
-2.73567	0.0790897	2.42987	0.00363551	-0.431678	0.472196	0.289562	-0.101304
0.62947	0.0585923	1.9199	-0.234428	-0.390196	0.415667	0.0961583	-0.15822
-1.22973	0.0253499	2.18618	-0.0388162	-0.404182	0.45373	0.200412	0.00849089
-0.253492	0.103538	2.04928	-0.275105	-0.417797	0.358384	0.118005	-0.161703
-1.35145	0.0677455	2.16913	-0.0379476	-0.364922	0.481453	0.0740252	-0.200627
0.10354	0.0782223	2.04995	-0.0997208	-0.395956	0.497044	-0.0587924	-0.205486
-2.3608	0.0304025	2.29799	0.0464422	-0.439301	0.406373	0.239734	-0.0970765
1.44416	0.00190813	1.84589	-0.16935	-0.337069	0.655568	-0.108636	-0.263937
-1.91236	0.0815942	2.30852	-0.0625652	-0.412267	0.428914	0.222082	-0.0753345
2.26631	0.0997447	1.78471	-0.27576	-0.321914	0.625971	-0.100935	-0.282273
-2.61442	0.0456612	2.38439	0.0908262	-0.3431	0.5013	0.278938	-0.0939321
-0.961649	0.00621447	2.06827	-0.128879	-0.400286	0.547558	0.0885145	-0.120996
0.536345	0.102173	2.00363	-0.263043	-0.461798	0.456201	-0.113271	-0.314316
1.5546	0.112907	1.78032	-0.150053	-0.429097	0.590556	-0.0675209	-0.323039
-2.32091	0.0164069	2.38951	0.0143591	-0.36231	0.564303	0.228494	-0.122753
0.166567	-0.0343309	1.90975	-0.317514	-0.443996	0.507152	0.120974	-0.163574
-0.441073	0.0582077	2.02251	-0.168475	-0.382973	0.544793	0.0606799	-0.133774
1.05727	0.0747822	1.78168	-0.307491	-0.370948	0.573942	-0.0161291	-0.248397
-0.224776	0.059758	2.05529	-0.189711	-0.323867	0.503302	0.0594496	-0.29775
-1.06185	0.0600887	2.14085	-0.153448	-0.340415	0.557357	0.146996	-0.139883
-0.306823	0.0608013	1.96544	-0.259459	-0.390625	0.522353	0.0785289	-0.138394
-2.28866	0.0745506	2.35949	0.100676	-0.418926	0.469946	0.340965	-0.0929601
-1.12646	0.089673	2.1467	0.109845	-0.296099	0.543722	0.105057	-0.108432
-2.43747	0.0333326	2.36075	0.025253	-0.380469	0.524965	0.328867	0.00727408
-2.60624	0.0638243	2.45674	0.0142605	-0.356276	0.481571	0.261793	-0.143038
-1.17287	0.0598764	2.17777	-0.0699882	-0.483315	0.339628	0.253886	-0.00200231
2.14966	0.116862	1.68933	-0.268214	-0.40393	0.524361	-0.0310848	-0.274757
-2.58541	0.0699955	2.4221	0.105316	-0.364884	0.494452	0.269349	-0.059104
1.75301	0.0712547	1.7819	-0.330611	-0.484825	0.580795	0.00465719	-0.225211
-2.23328	-0.0483355	2.25812	-0.0373851	-0.5571	0.453755	0.339944	-0.0787382
1.5589	0.048753	1.83023	-0.301918	-0.294616	0.577671	-0.0771724	-0.227832
0.834257	-0.112548	2.04305	-0.20741	-0.458338	0.489178	0.351582	-0.0230518
-1.50475	0.128408	2.26342	-0.0267788	-0.330115	0.551395	0.192603	-0.133013
0.274773	0.00906	1.94163	-0.249295	-0.416698	0.509025	0.0931633	-0.138134
-1.35911	0.0540784	2.14723	-0.203565	-0.383894	0.284662	0.0905068	-0.147225
-0.636933	0.0594449	1.99264	-0.359533	-0.349959	0.485834	0.0166459	-0.17562
-1.10297	0.0860102	2.15317	-0.080246	-0.343968	0.573226	0.275512	-0.0724678
-0.904741	0.0333096	2.03803	-0.264717	-0.408843	0.537472	-0.0485673	-0.127308
0.0332069	0.00257438	1.94111	-0.200157	-0.443136	0.564218	0.180172	-0.107303
-2.20146	0.00411033	2.12839	-0.111891	-0.416078	0.401976	0.0639145	-0.164134
-0.720374	0.103355	2.15483	-0.226134	-0.295297	0.551968	0.0845799	-0.140521
-1.44658	0.0224196	2.1881	-0.179564	-0.353238	0.451721	0.0707791	-0.154311
0.842265	0.0435314	1.8802	-0.382022	-0.418375	0.476268	0.00551356	-0.190248
-0.532479	0.0572205	2.09133	-0.213236	-0.360101	0.529539	0.0883179	-0.0979953
-0.0585011	0.031654	2.07748	-0.193885	-0.428591	0.484901	0.0945342	-0.151366
0.532143	0.00487878	2.00109	-0.231807	-0.384136	0.558675	0.0863996	-0.173252
-0.723172	0.122584	2.0838	-0.179642	-0.309417	0.65161	-0.0766471	-0.171071
0.258192	0.020846	1.93603	-0.248917	-0.319657	0.558441	0.0158578	-0.133851
-1.14719	0.0601101	2.0889	-0.0677276	-0.406374	0.475578	0.122992	-0.126758
-0.742211	0.0386285	2.02079	-0.145323	-0.420052	0.49954	0.0784597	-0.11364
-2.3783	-0.0116468	2.40699	0.0334408	-0.417129	0.577108	0.396963	-0.0610041
-1.38514	0.00974804	2.19156	-0.1531	-0.418246	0.573706	0.12229	-0.104645
0.775191	0.105292	1.91631	-0.180911	-0.299188	0.540082	0.0770602	-0.136883
2.11255	0.125907	1.85173	-0.360622	-0.37523	0.531838	-0.0970248	-0.278054
-0.108383	0.0714757	1.97915	-0.375617	-0.414448	0.350349	0.0753591	-0.0714647
-0.376419	-0.0766398	2.14033	-0.263578	-0.561144	0.473696	0.119592	-0.154423
0.529142	0.12205	1.83948	-0.23694	-0.393834	0.632852	0.0212995	-0.244285
-1.00297	-0.0269003	2.22119	-0.048272	-0.449784	0.514989	0.371321	-0.0264582
-2.12091	0.0943589	2.34656	0.0874298	-0.326815	0.470013	0.265897	-0.11168
-1.28711	0.0170965	2.11212	-0.188676	-0.421977	0.561815	0.188012	-0.100525
-0.879037	0.0476711	2.20221	-0.021409	-0.36419	0.556453	0.233855	-0.0921663
-1.2184	0.00729055	2.16196	-0.144115	-0.421402	0.413911	0.269698	-0.132143
0.486692	0.0492908	2.02204	-0.273773	-0.369922	0.52522	0.105589	-0.199545
-1.34715	0.0128404	2.05704	-0.292381	-0.477533	0.499524	0.0160024	-0.145288
-1.02139	0.0986116	2.22345	0.0419934	-0.40479	0.44224	0.256248	-0.0457047
-1.16255	-0.0685139	2.22236	-0.132301	-0.408512	0.568551	0.254288	-0.123335
-1.02139	-0.00318096	2.04164	-0.124509	-0.403615	0.582283	-0.027015	-0.126161
-0.215382	0.0288861	1.991	-0.148865	-0.392851	0.465866	0.150116	-0.0869015
0.916283	0.02801	1.91638	-0.239649	-0.279329	0.629012	-0.0237591	-0.238893
-1.79597	-0.00338106	2.22686	-0.0830693	-0.403988	0.466214	0.243593	-0.0953692
-1.71042	-0.00638141	2.23604	-0.114361	-0.468852	0.546019	0.188434	-0.0976816
-2.44016	0.0455838	2.35623	0.105514	-0.346799	0.586544	0.232841	-0.134809
-0.127562	-0.0420357	1.96618	-0.25321	-0.348071	0.587142	0.150388	-0.190097
-2.26357	0.0674937	2.38512	0.0616809	-0.430761	0.493696	0.390483	0.00217162
-0.0787993	0.0102703	1.99483	-0.376851	-0.376261	0.513589	0.0648063	-0.22705
-1.15996	-0.0248962	2.14208	-0.0268724	-0.430226	0.566357	0.233949	-0.0653152
-0.978037	0.0215067	2.12453	-0.151554	-0.423008	0.561958	0.166621	-0.0521004
-2.66823	0.0155322	2.31378	-0.120462	-0.486127	0.363894	0.241825	-0.0528251
0.761896	0.0596315	1.97001	-0.240044	-0.400823	0.573963	0.0226678	-0.190682
-1.79073	0.0388895	2.29406	0.0504778	-0.391051	0.510439	0.203215	-0.118199
0.288988	0.0382775	1.99614	-0.174785	-0.408475	0.354372	-0.0662052	-0.290979
0.239833	0.0363153	1.96751	-0.266908	-0.273035	0.61234	0.0468163	-0.179
-0.0682685	0.0939991	2.09346	-0.170081	-0.431324	0.438014	0.159856	-0.153444
-1.2592	0.0151354	2.28118	0.0503143	-0.42652	0.440848	0.356918	-0.0394409
2.03407	0.0695579	1.85409	-0.125435	-0.406562	0.524259	-0.186116	-0.350268
-1.18841	0.0484546	2.08839	-0.178397	-0.326802	0.580829	0.0565592	-0.104837
1.78142	0.1742	1.81172	-0.205555	-0.443083	0.467578	-0.0977186	-0.317362
-1.88351	-0.0139219	2.23871	0.0253121	-0.491568	0.417322	0.196137	-0.04791
-2.30727	-0.0334377	2.43303	0.260975	-0.539359	0.382062	0.29988	-0.0318316
2.53445	0.141672	1.68541	-0.197644	-0.370357	0.490307	-0.152486	-0.280525
-0.942263	0.145498	2.18775	-0.167117	-0.237993	0.528144	0.120914	-0.19727
-2.00211	0.00875301	2.09787	-0.0486669	-0.467584	0.535688	0.211511	-0.00767672
-1.16363	0.00621881	2.05204	-0.252299	-0.378831	0.440444	0.240565	-0.158323
-1.46358	0.0195542	2.17228	-0.0588768	-0.486309	0.402959	0.126259	-0.0907665
-1.52014	0.0134215	2.18295	-0.0384476	-0.407944	0.548366	0.262682	-0.0303809
2.00243	0.131263	1.75751	-0.238387	-0.408063	0.651921	-0.0696398	-0.25725
-1.49875	-0.0101554	2.32273	-0.0979568	-0.373241	0.480591	0.440702	0.0031308
1.64754	0.0738932	1.80038	-0.444195	-0.378354	0.532014	-0.0250269	-0.173509
-2.58363	0.0743938	2.32904	0.058749	-0.453676	0.413124	0.248239	-0.16038
-1.08159	0.090825	2.09801	-0.211509	-0.32429	0.452143	0.10924	-0.129913
-2.65153	0.0213763	2.38887	-0.0427208	-0.513134	0.422446	0.324179	-0.1127
-0.398099	0.12582	2.07463	-0.222593	-0.37446	0.453467	0.0199161	-0.202305
-1.13718	0.00264305	2.05292	-0.271208	-0.447763	0.484362	0.177456	-0.112658
-0.642903	0.0310466	2.11062	-0.119072	-0.364195	0.55668	0.170131	-0.0693303
-0.236648	0.0981152	2.03413	-0.0449812	-0.367874	0.547786	0.0172875	-0.147948
-0.500296	0.0137728	2.00641	-0.212074	-0.387799	0.679067	0.136986	-0.0727964
1.28852	0.178775	1.96921	-0.184507	-0.367191	0.582945	-0.202421	-0.24828
1.99904	0.111774	1.72075	-0.31695	-0.383544	0.526383	-0.0108109	-0.219346
-2.24263	0.0429692	2.21587	0.0226968	-0.387505	0.534563	0.236891	-0.0225367
-2.16361	-0.0106502	2.09936	-0.0642395	-0.511822	0.604799	0.118984	-0.10554
-1.30714	0.093256	2.05484	-0.213694	-0.394489	0.480125	0.178313	-0.105615
-1.02625	0.096981	2.08279	-0.17159	-0.374882	0.553798	-0.00795087	-0.225301
-1.81732	-0.0562328	2.23073	0.0481185	-0.509964	0.509952	0.154184	-0.112068
-2.07968	0.0161379	2.24267	0.0310864	-0.425275	0.482196	0.135464	-0.176313
-1.01858	0.0320251	2.06638	-0.255517	-0.423607	0.54024	0.0859486	-0.241194
-0.713608	-0.0923456	2.1726	-0.241195	-0.437293	0.581614	0.186427	-0.144009
-3.74784	0.0819068	2.45444	0.197211	-0.325492	0.498066	0.321317	-0.0703302
2.16634	0.108535	1.85662	-0.16348	-0.311244	0.499223	-0.173144	-0.376466
-0.644377	0.032398	2.25112	-0.116045	-0.424579	0.394106	0.334664	-0.135587
2.0481	0.179638	1.9028	-0.359129	-0.440505	0.475972	-0.164423	-0.304003
0.0554721	-0.0150567	1.94897	-0.279669	-0.430914	0.454727	-0.0328615	-0.256903
-2.20045	0.0615143	2.15984	0.00590513	-0.392259	0.384926	0.19521	-0.114824
-1.94794	0.0100965	2.25568	-0.163522	-0.430844	0.418393	0.288199	-0.145975
-1.21026	-0.00508563	2.2103	-0.166953	-0.39194	0.539519	0.238618	-0.105901
0.0540117	0.0591107	1.90331	-0.169757	-0.330649	0.494991	0.180394	-0.119853
-1.10485	0.0746093	2.09124	-0.270947	-0.360704	0.622451	0.13009	-0.137427
-2.02827	0.045355	2.35704	0.101129	-0.492864	0.488887	0.314532	-0.0985013

## Sheet: b prediction
-0.332751	0.0351188	2.05118	-0.251599	-0.421757	0.459712	0.0860468	-0.167442
-0.728299	0.0402358	2.09521	-0.218915	-0.433296	0.457667	0.113998	-0.145059
-0.361279	0.0650717	2.07159	-0.198742	-0.449797	0.439868	0.0420287	-0.186992
0.614665	0.0585115	1.91592	-0.287109	-0.420145	0.452654	0.0229517	-0.199028
-1.04114	0.0520927	2.15323	-0.173539	-0.401825	0.547875	0.0610571	-0.157687
-0.280777	0.0480145	2.02155	-0.254245	-0.404936	0.511237	0.0420539	-0.166198
-1.05987	0.0419057	2.1585	-0.185788	-0.435226	0.44566	0.0679993	-0.145707
-0.690475	0.0611718	2.09876	-0.205469	-0.453708	0.401154	0.0726583	-0.210634
-0.39248	0.0412704	2.03826	-0.24503	-0.423269	0.476535	0.114089	-0.159692
-0.632745	0.0308933	2.11082	-0.218599	-0.440585	0.432525	0.160431	-0.128188
-1.15671	0.0247575	2.1771	-0.170248	-0.394927	0.524694	0.13089	-0.153995
0.116669	0.088981	1.9929	-0.22366	-0.380999	0.575843	-0.113003	-0.245886
0.168197	0.0648963	1.90543	-0.287457	-0.404036	0.502498	0.00127078	-0.199301
-1.59764	0.0367263	2.27473	-0.101163	-0.426307	0.477492	0.164094	-0.114488
0.820889	0.0654298	1.86091	-0.307005	-0.400475	0.48536	-0.00252816	-0.224748
-0.617291	0.0395473	2.06349	-0.225486	-0.413975	0.495961	0.119284	-0.191729
-0.336453	0.0249919	2.08708	-0.227183	-0.408636	0.495479	0.153972	-0.129394
0.533925	0.0609802	1.91215	-0.288099	-0.388942	0.528981	-0.0141539	-0.209466
-1.73241	0.0208723	2.28012	-0.094357	-0.456799	0.398571	0.293541	-0.0928135
-0.216627	0.0303022	2.03293	-0.25748	-0.45377	0.381952	0.175256	-0.151635
0.101827	0.0644913	1.98515	-0.247077	-0.405788	0.516318	0.0023329	-0.209934
-0.113745	0.0433117	2.01365	-0.22802	-0.427298	0.479526	0.114595	-0.131051
-0.539705	0.0466949	2.06351	-0.20656	-0.394307	0.553253	0.0774665	-0.136065
-0.0433805	0.078238	2.04363	-0.219748	-0.416201	0.460319	-0.0986022	-0.255015
-1.44742	0.0122485	2.23697	-0.130828	-0.409764	0.496347	0.235853	-0.0989887
1.16353	0.096747	1.87554	-0.276138	-0.41729	0.453249	-0.102749	-0.261167
-0.872586	0.068676	2.13877	-0.17767	-0.431922	0.461546	-0.0186946	-0.222031
0.591948	0.0756573	1.92255	-0.275805	-0.420542	0.458939	-0.0428121	-0.229074
0.0294122	0.0525594	1.96778	-0.271379	-0.424667	0.460981	0.046882	-0.183401
0.396179	0.0663689	1.98088	-0.237031	-0.446865	0.43121	0.0111914	-0.192912
-0.480061	0.0352885	2.08121	-0.205883	-0.369388	0.584883	0.0220147	-0.19983
-1.07148	0.0265041	2.16566	-0.160711	-0.405144	0.515711	0.213832	-0.0933068
-0.328565	0.0264646	2.08131	-0.203679	-0.43606	0.44965	0.23557	-0.0912883
-0.600509	0.0350481	2.11131	-0.223294	-0.421284	0.47123	0.082367	-0.164626
-0.961295	0.0227525	2.14371	-0.187628	-0.411617	0.51349	0.169665	-0.150516
-0.902491	0.0293747	2.16451	-0.186637	-0.43231	0.43895	0.169146	-0.109449
-0.81461	0.0259161	2.14162	-0.211592	-0.416094	0.479081	0.134974	-0.15215
-0.282972	0.0402841	2.04168	-0.256406	-0.429217	0.45835	0.107974	-0.16596
-0.890396	0.0568026	2.13731	-0.199717	-0.434794	0.436724	0.00831144	-0.199491
-0.454336	0.060788	2.07773	-0.208651	-0.441172	0.461164	0.0393305	-0.178097
-0.0270423	0.0604663	1.99967	-0.266112	-0.400031	0.512581	-0.0214876	-0.190687
-0.444968	0.0262109	2.09703	-0.217183	-0.439271	0.433056	0.19044	-0.112009
-0.606394	0.0339407	2.10813	-0.199908	-0.41242	0.514009	0.158413	-0.122495
0.460089	0.0482906	1.92444	-0.281875	-0.440307	0.42721	0.115981	-0.177755
-0.437472	0.0498607	2.06308	-0.209435	-0.38813	0.558706	0.00489479	-0.216482
-0.292306	0.0537976	2.051	-0.223508	-0.400183	0.525697	0.0038043	-0.212055
-1.27391	0.0471755	2.21096	-0.135135	-0.446291	0.455625	0.118531	-0.135798
0.381876	0.0652813	1.91911	-0.287689	-0.43233	0.424399	0.0139751	-0.206446
-0.200615	0.0763517	2.03924	-0.210759	-0.429549	0.486914	-0.0018417	-0.213089
-0.138225	0.0441845	2.0108	-0.225214	-0.376851	0.571503	0.10724	-0.121812
-0.574833	0.0147431	2.112	-0.199151	-0.429651	0.450266	0.247604	-0.085733
0.690062	0.0999	1.93092	-0.240225	-0.405693	0.504046	-0.13486	-0.261437
0.157698	0.0843816	2.00968	-0.228318	-0.434543	0.457444	-0.062374	-0.228891
0.795337	0.0788997	1.90765	-0.27035	-0.405695	0.496152	-0.0523427	-0.23744
0.178836	0.0684732	1.97527	-0.255485	-0.444115	0.421962	0.00514915	-0.206634
1.14239	0.101111	1.88084	-0.261391	-0.417943	0.47726	-0.100184	-0.257896
0.231379	0.0817365	1.95834	-0.263497	-0.421415	0.455248	-0.0716593	-0.234149
0.539564	0.0637239	1.90696	-0.293433	-0.424528	0.462292	0.033055	-0.195598
-0.516165	0.0479193	2.08726	-0.224653	-0.442651	0.408144	0.0815851	-0.187393
-1.21403	0.0351111	2.2299	-0.13919	-0.396257	0.537454	0.0626658	-0.160807
-0.539659	0.0624163	2.08718	-0.203301	-0.433529	0.447597	-0.00716989	-0.200067
-1.48499	0.0302921	2.27692	-0.0764898	-0.404869	0.513575	0.233952	-0.0852885
-1.08945	0.0421917	2.17576	-0.146903	-0.476318	0.362567	0.126911	-0.145278
0.0459067	0.0711082	2.00989	-0.246173	-0.446536	0.384761	-0.00822722	-0.22712
-1.42738	0.0309165	2.22765	-0.141288	-0.438037	0.455374	0.211572	-0.129625
-0.654484	0.0376821	2.11715	-0.200439	-0.420497	0.501912	0.12823	-0.142618
-0.0710442	0.057892	2.00291	-0.248457	-0.451585	0.408766	0.0742623	-0.189273
-1.39835	0.0382273	2.22429	-0.137653	-0.422312	0.473457	0.124387	-0.124868
0.0218093	0.0632709	2.00315	-0.242994	-0.383599	0.566752	-0.0219989	-0.196754
0.716714	0.100181	1.93333	-0.231093	-0.40026	0.523035	-0.1194	-0.263743
0.632787	0.0872198	1.91822	-0.257003	-0.389692	0.544468	-0.103335	-0.240512
0.298391	0.0462724	1.94974	-0.290471	-0.430012	0.439831	0.0910976	-0.177368
-0.333562	0.0734246	2.03514	-0.215249	-0.401873	0.541686	-0.0474209	-0.190286
0.17291	0.0458666	1.95472	-0.273593	-0.443713	0.418122	0.100266	-0.164643
-1.31325	0.0529515	2.20378	-0.138317	-0.378082	0.566468	0.0342569	-0.153851
-0.789579	0.0374973	2.11426	-0.16962	-0.352533	0.642447	0.0806497	-0.1514
-0.318118	0.0436048	2.03742	-0.244202	-0.41204	0.503737	0.0830093	-0.184977
-0.173215	0.0585643	2.02795	-0.23879	-0.405101	0.526382	0.00629289	-0.175253
-0.0170217	0.0489283	1.9842	-0.273689	-0.437553	0.416049	0.0900563	-0.18881
0.696671	0.0905558	1.91219	-0.243642	-0.38009	0.570157	-0.0971258	-0.259949
-0.0692632	0.0592223	2.0026	-0.25029	-0.400513	0.542247	0.0117521	-0.184958
0.0389113	0.0471078	1.97392	-0.256915	-0.415538	0.489173	0.0751972	-0.154688
-0.266545	0.0372922	2.03292	-0.255953	-0.414298	0.467818	0.0812093	-0.176054
-0.331317	0.0645598	2.04888	-0.223082	-0.398471	0.526696	-0.0395435	-0.214651
-1.05004	0.0340765	2.15259	-0.172613	-0.472755	0.372473	0.197502	-0.11996
-1.05234	0.0501065	2.17001	-0.165572	-0.385523	0.558148	-0.0024223	-0.191039
-0.410668	0.0288713	2.04716	-0.232616	-0.417779	0.486856	0.169693	-0.138785
-0.484502	0.0432412	2.0668	-0.228402	-0.433648	0.463508	0.13682	-0.161177
-0.298916	0.0476218	1.99434	-0.252046	-0.409886	0.519407	0.0998506	-0.181973
-0.688813	0.0423671	2.13652	-0.193222	-0.405837	0.516711	0.095933	-0.134905
-0.511553	0.0453851	2.06511	-0.238211	-0.456871	0.374559	0.0930531	-0.17124
-1.3892	0.0382126	2.21831	-0.148136	-0.411666	0.512744	0.086304	-0.169292
0.135577	0.0530897	1.96805	-0.262341	-0.400716	0.531279	0.0460265	-0.194779
-1.32902	0.0245139	2.2254	-0.121948	-0.371487	0.59535	0.133903	-0.133888
0.531809	0.0670227	1.92518	-0.268742	-0.405022	0.518716	0.00424374	-0.21592
-0.487571	0.0467687	2.07994	-0.228411	-0.408765	0.484335	0.0256509	-0.180888
-0.994661	0.0603214	2.13372	-0.1719	-0.409741	0.516504	-0.0047168	-0.170641
0.033103	0.0530267	1.97715	-0.270509	-0.441347	0.403239	0.105496	-0.203001
-0.234157	0.0487393	2.04976	-0.21814	-0.383072	0.573924	0.00804489	-0.205234
-0.990622	0.0413802	2.14336	-0.155982	-0.369323	0.58063	0.148993	-0.107224
-0.0757911	0.0592174	2.02299	-0.230188	-0.372154	0.594936	-0.0179752	-0.199975
-0.483161	0.0354757	2.07138	-0.213051	-0.403164	0.540794	0.116288	-0.15532
-0.00194273	0.0526475	1.9595	-0.255753	-0.373365	0.588419	0.0119546	-0.19765
-0.770775	0.0284085	2.10419	-0.179073	-0.409484	0.523409	0.25449	-0.082532
-0.633451	0.0218867	2.09086	-0.20587	-0.416669	0.48319	0.22304	-0.092982
-0.61614	0.0427798	2.10456	-0.199139	-0.384274	0.561533	0.103026	-0.126802
-0.459504	0.0530531	2.05218	-0.211197	-0.388689	0.579422	0.0248428	-0.197104
-0.424431	0.0486652	2.05497	-0.234099	-0.422469	0.470531	0.0344665	-0.165694
-0.209513	0.0316584	2.0235	-0.219525	-0.40907	0.519939	0.200943	-0.108672
-0.346357	0.0470176	2.03729	-0.242111	-0.419954	0.487301	0.0658138	-0.160541
-0.753728	0.0535186	2.13382	-0.194439	-0.419483	0.45884	-0.00976084	-0.209149
0.207797	0.0453126	1.96138	-0.265056	-0.382241	0.566025	0.0414352	-0.187018
0.100504	0.0661577	1.97974	-0.24735	-0.405815	0.517348	0.00397812	-0.217664
0.0445436	0.0293977	1.98303	-0.277784	-0.41037	0.485587	0.11477	-0.188066
1.04077	0.052234	1.83479	-0.317779	-0.419271	0.461837	0.100863	-0.194607
-1.26907	0.0135459	2.20903	-0.145464	-0.38904	0.542824	0.199159	-0.111177
-1.31877	0.0256974	2.20174	-0.127079	-0.425796	0.448296	0.202036	-0.103299
0.10129	0.0832817	1.98405	-0.239353	-0.41051	0.497615	-0.071761	-0.242036
0.785156	0.0704653	1.89321	-0.299275	-0.43617	0.422078	0.0211053	-0.210869
-0.822548	0.0157356	2.13478	-0.199091	-0.405509	0.518202	0.185411	-0.134232
0.0777299	0.0252486	1.9635	-0.272346	-0.433593	0.440162	0.199897	-0.134219
-1.71664	0.0294421	2.26625	-0.0676726	-0.417311	0.484112	0.259551	-0.0806719
-0.201967	0.0183521	2.0032	-0.245291	-0.381421	0.555175	0.171576	-0.137449
0.0537367	0.0896797	2.01739	-0.224752	-0.417823	0.477678	-0.0761422	-0.25854
0.0256655	0.0510165	1.96415	-0.263712	-0.404557	0.515839	0.0482999	-0.16683
0.138422	0.0770485	1.9782	-0.239483	-0.408193	0.500405	-0.0470885	-0.234935
0.703458	0.062347	1.87611	-0.30246	-0.409139	0.485008	0.00861032	-0.193484
0.582742	0.0730167	1.89283	-0.276599	-0.373463	0.578246	-0.0658465	-0.233054
-0.304147	0.0399612	2.06422	-0.234485	-0.410689	0.511772	0.0844098	-0.158678
-0.28413	0.0387837	2.04608	-0.247739	-0.454048	0.390409	0.13539	-0.169648
-0.315163	0.0637383	2.04928	-0.231994	-0.439469	0.455848	0.0313736	-0.19241
-1.11854	0.0326795	2.16709	-0.168626	-0.429629	0.489818	0.206279	-0.106466
0.39242	0.0747555	1.96274	-0.265608	-0.411598	0.473132	-0.0848421	-0.226949
-1.21897	0.0269125	2.1992	-0.146472	-0.411128	0.513834	0.205883	-0.0934341
0.696198	0.0714225	1.88228	-0.298894	-0.408292	0.474847	0.0205276	-0.240937
0.576555	0.0596761	1.90457	-0.299378	-0.410595	0.470493	0.0121996	-0.20795
-0.203026	0.0705887	2.05045	-0.221521	-0.414162	0.469363	-0.0379383	-0.254651
-0.926661	0.0388612	2.1583	-0.18356	-0.404108	0.509776	0.101702	-0.131361
0.373946	0.0400762	1.88247	-0.288262	-0.412413	0.499059	0.137831	-0.159688
0.0664242	0.0634981	2.00819	-0.233452	-0.373196	0.575593	-0.075828	-0.23641
0.410648	0.0291841	1.95068	-0.279005	-0.421646	0.45762	0.15493	-0.134077
-1.25362	0.0401189	2.21794	-0.140956	-0.46332	0.400823	0.148465	-0.13707
0.0754383	0.0518094	1.96258	-0.262197	-0.395986	0.532359	0.0268	-0.155826
-0.0430193	0.0561426	2.0247	-0.227049	-0.388173	0.557519	0.00855902	-0.231832
0.0809602	0.0615823	1.94402	-0.283618	-0.40866	0.480218	-0.00504993	-0.204924
-0.790309	0.0482315	2.14341	-0.192433	-0.456456	0.392134	0.0750907	-0.177406
-0.380685	0.015229	2.04306	-0.232283	-0.390653	0.540228	0.166781	-0.14922
0.533495	0.0718557	1.91782	-0.277098	-0.376492	0.550168	-0.0737652	-0.231206
0.880763	0.0900944	1.87478	-0.288599	-0.441788	0.407672	-0.0141894	-0.242649
-0.350345	0.022031	2.04748	-0.248151	-0.415871	0.477182	0.138503	-0.158775
0.0688595	0.0592466	1.94624	-0.270831	-0.414537	0.499673	0.0806161	-0.210175
-0.286654	0.0630867	2.0407	-0.218384	-0.442839	0.441883	0.0768776	-0.197991
-0.0470468	0.0344296	2.01221	-0.215	-0.401154	0.532481	0.199906	-0.102651
1.21542	0.10994	1.86771	-0.258848	-0.39547	0.502796	-0.163559	-0.288901
-0.928435	0.049844	2.1742	-0.141436	-0.373536	0.586027	0.0467933	-0.15597
-0.05959	0.0640904	2.01434	-0.247313	-0.412948	0.487341	-0.0162364	-0.21465
0.517732	0.056605	1.89519	-0.296113	-0.421288	0.462623	0.0528275	-0.190382
0.232604	0.0538333	1.95123	-0.255859	-0.423061	0.493121	0.0653951	-0.165956
-0.959737	0.0470313	2.14418	-0.160649	-0.419784	0.481145	0.0565309	-0.149321
-0.0667986	0.0487709	1.96119	-0.279494	-0.412111	0.480314	0.0526644	-0.194307
0.0567393	0.0537063	1.9781	-0.275469	-0.404125	0.481352	-0.00171708	-0.207821
0.725517	0.071028	1.89484	-0.28702	-0.373368	0.55165	-0.0799178	-0.237336
0.250823	0.0517114	1.98708	-0.241901	-0.383665	0.56587	0.0118718	-0.204476
1.05204	0.0650859	1.81351	-0.324528	-0.419466	0.440883	0.0661497	-0.220062
-1.44298	0.0277877	2.25487	-0.122837	-0.427228	0.483733	0.189825	-0.103382
-0.901034	0.0240387	2.17574	-0.182708	-0.428687	0.452811	0.16906	-0.130792
-0.33501	0.030812	2.03593	-0.228372	-0.394326	0.539318	0.152564	-0.127178
-0.292097	0.0402764	2.0246	-0.250761	-0.419368	0.47356	0.0774312	-0.150696
-1.06168	0.0106739	2.22084	-0.135732	-0.425628	0.453924	0.24926	-0.0926433
1.68657	0.0761231	1.80132	-0.320141	-0.435297	0.411264	0.0487384	-0.22826
-0.582175	0.0200469	2.07261	-0.238643	-0.410837	0.497451	0.138486	-0.162116
0.00377716	0.0408349	1.96838	-0.284867	-0.430021	0.429314	0.126028	-0.192739
-0.657963	0.0326525	2.11149	-0.216109	-0.434542	0.441612	0.162827	-0.179417
-0.828556	0.0385756	2.13518	-0.208683	-0.442402	0.41669	0.0926596	-0.151119
0.480182	0.083678	1.90625	-0.258692	-0.419352	0.492271	-0.0148228	-0.227108
-0.840212	0.0132187	2.12125	-0.177422	-0.415007	0.506218	0.277238	-0.0919436
-0.802047	0.0397775	2.08917	-0.193435	-0.416959	0.48623	0.0761287	-0.1396
-1.28311	0.0182231	2.21979	-0.145159	-0.45597	0.385924	0.225896	-0.109867
-1.38066	0.0312329	2.21983	-0.108717	-0.3521	0.637534	0.123403	-0.128799
-0.388265	0.0588954	2.04702	-0.208447	-0.381812	0.5709	-0.00509496	-0.167701
-0.645109	0.0435196	2.07857	-0.204144	-0.407856	0.520219	0.0780449	-0.139991
-0.67641	0.0565781	2.10854	-0.197031	-0.43998	0.447498	0.0182895	-0.175493
-0.591371	0.0344264	2.0588	-0.23418	-0.432071	0.467667	0.214714	-0.153035
-0.375193	0.0393091	2.05649	-0.22242	-0.406579	0.512371	0.115863	-0.125086
-1.0403	0.0277182	2.16748	-0.151754	-0.431919	0.465045	0.204366	-0.0981135
-0.736383	0.0558113	2.12255	-0.175543	-0.370236	0.606061	0.0303454	-0.164879
-1.11025	0.026302	2.17803	-0.161309	-0.434205	0.451856	0.1936	-0.106974
-0.493985	0.0372282	2.07906	-0.238465	-0.442116	0.407768	0.082048	-0.150303
-0.316703	0.0826539	2.0583	-0.215397	-0.446132	0.415311	-0.03648	-0.23059
-0.0259091	0.0465545	1.98826	-0.234183	-0.367598	0.614455	0.061041	-0.17058
0.576273	0.100079	1.95477	-0.225032	-0.396479	0.521292	-0.139544	-0.271551
-1.47272	0.0224442	2.26558	-0.106056	-0.447783	0.417106	0.258928	-0.091388
-1.23762	0.0460437	2.23867	-0.126981	-0.422047	0.476862	0.0503741	-0.158838
-0.48873	0.0509686	2.09116	-0.209736	-0.453595	0.395715	0.0405555	-0.176488
0.57153	0.0913786	1.91854	-0.249737	-0.404178	0.494344	-0.101872	-0.256736
-0.967414	0.0238357	2.18464	-0.142249	-0.410368	0.483524	0.206399	-0.103013
-1.10878	0.0280992	2.17967	-0.12962	-0.42397	0.463676	0.195644	-0.103444
-0.574875	0.0590985	2.1061	-0.196782	-0.422149	0.505131	0.0283977	-0.172236
0.152489	0.0923192	1.96663	-0.23633	-0.414772	0.488705	-0.0963613	-0.247966
-0.1683	0.0450656	2.00455	-0.246527	-0.391715	0.533607	0.0347648	-0.21607
-0.724607	0.0373661	2.07433	-0.223137	-0.401521	0.508001	0.0934183	-0.198286
-1.32177	0.016486	2.18116	-0.152112	-0.415617	0.488151	0.258611	-0.136305
-0.318594	0.0504516	2.05115	-0.223626	-0.379906	0.573484	0.0378342	-0.163825
-0.973058	0.0558354	2.15207	-0.186007	-0.428147	0.48295	0.0199984	-0.165106
-0.607979	0.0311303	2.08973	-0.189754	-0.443195	0.432896	0.180064	-0.113318
-0.284181	0.0576204	2.02998	-0.235049	-0.381402	0.572558	0.00690152	-0.160363
-0.120814	0.0238699	2.00934	-0.243989	-0.421872	0.462542	0.187357	-0.114565
-1.47391	0.0365022	2.27554	-0.0810513	-0.45833	0.397506	0.183334	-0.125177
0.893638	0.0744534	1.85176	-0.307326	-0.397312	0.504789	-0.0508064	-0.21977
-0.778107	0.0199806	2.16405	-0.186677	-0.441723	0.415315	0.19225	-0.146313
0.936531	0.0936213	1.89458	-0.270589	-0.414858	0.466471	-0.078757	-0.257519
-0.839196	0.0209255	2.156	-0.159419	-0.433565	0.426683	0.200605	-0.104038
-0.382367	0.0739535	2.07026	-0.208439	-0.431419	0.463168	-0.0592384	-0.212931
-0.501375	0.0337807	2.09436	-0.200994	-0.416136	0.497633	0.163459	-0.105339
-1.04513	0.0465214	2.15734	-0.174702	-0.430055	0.468855	0.0583528	-0.148726
-0.628351	0.0113338	2.1453	-0.192677	-0.397207	0.494761	0.155376	-0.130474
0.24555	0.0806107	1.97771	-0.249876	-0.447622	0.409181	-0.0134733	-0.227953
-0.55748	0.0573728	2.08988	-0.207305	-0.426138	0.460798	0.00164171	-0.18777
-0.756308	0.0270238	2.11881	-0.204449	-0.420933	0.472949	0.16531	-0.118987
-0.243179	0.022061	2.04305	-0.211106	-0.417939	0.483084	0.255519	-0.0864331
-0.270454	0.0370976	2.04226	-0.230666	-0.385104	0.528315	0.102932	-0.128877
-1.64613	0.033108	2.26648	-0.0985964	-0.455601	0.407201	0.19656	-0.113228
-0.691717	0.0591048	2.08662	-0.194404	-0.417124	0.509996	0.00886463	-0.165331
0.562968	0.100243	1.92141	-0.253811	-0.421631	0.446196	-0.0815106	-0.270022
-0.0903948	0.038196	2.01374	-0.25408	-0.430152	0.443613	0.0709203	-0.150066
0.124899	0.0304704	1.95629	-0.254497	-0.391345	0.556421	0.142778	-0.165353
-0.449506	0.0439792	2.08787	-0.210835	-0.443728	0.41231	0.0473781	-0.164433
1.24578	0.0752537	1.83784	-0.281546	-0.406769	0.519324	-0.00725459	-0.213001
0.207931	0.0559986	1.95422	-0.260628	-0.40278	0.528319	0.0466249	-0.192084
1.31513	0.0879035	1.87684	-0.279916	-0.432656	0.425567	-0.0887904	-0.242549
-0.200175	0.0591219	2.01238	-0.240209	-0.41759	0.508963	0.042958	-0.191622
0.76043	0.0936102	1.92183	-0.250361	-0.41601	0.484112	-0.103805	-0.251504
0.318833	0.0760472	1.96745	-0.261613	-0.448367	0.373227	-0.0105242	-0.232472
-0.629555	0.0377642	2.07493	-0.214264	-0.420016	0.483764	0.0904318	-0.133877
-1.22336	0.0407234	2.19654	-0.147329	-0.413418	0.512632	0.11311	-0.131665
0.493825	0.0694886	1.93013	-0.277978	-0.4322	0.438043	0.00222561	-0.211371
-0.168056	0.0373843	2.00586	-0.247675	-0.396256	0.531943	0.121358	-0.13315
-0.799655	0.0243122	2.12692	-0.173498	-0.421062	0.467294	0.203195	-0.0993535
0.239849	0.050614	1.96733	-0.256972	-0.420976	0.478553	0.0551504	-0.153827
0.934987	0.0576293	1.8371	-0.292405	-0.38144	0.565209	0.031698	-0.195432
-0.344607	0.0334695	2.05105	-0.203895	-0.377933	0.582033	0.166486	-0.115057
-0.0877617	0.049858	2.01309	-0.255083	-0.432446	0.428809	0.0667617	-0.199177
-0.563978	0.0431922	2.10979	-0.214934	-0.440622	0.388511	0.0429243	-0.204486
0.579626	0.0609305	1.86931	-0.293648	-0.396846	0.531812	0.025091	-0.206924
-0.98937	0.0213298	2.17197	-0.140044	-0.429812	0.457571	0.26683	-0.0745013
-1.21172	0.0587648	2.17242	-0.144021	-0.37144	0.597413	0.0640262	-0.134182
1.41843	0.113679	1.86857	-0.264062	-0.425815	0.445503	-0.109172	-0.28246
1.0677	0.0738289	1.80818	-0.309864	-0.405251	0.50281	0.0456496	-0.226469
0.211139	0.0538607	1.96956	-0.252181	-0.410994	0.506731	0.0493176	-0.193541
-1.0536	0.02922	2.17509	-0.155021	-0.422272	0.465017	0.175967	-0.10546
0.0520945	0.075054	1.96988	-0.258806	-0.39621	0.519437	-0.0817161	-0.221675
-1.91887	0.0314744	2.29808	-0.0657653	-0.404182	0.500817	0.179532	-0.110072
-0.0688287	0.0656102	2.01322	-0.252807	-0.432219	0.44441	0.0134518	-0.204326
-1.05087	0.0191722	2.17745	-0.137409	-0.410083	0.464582	0.2351	-0.0887752
-0.508359	0.0285143	2.07378	-0.213385	-0.395498	0.538628	0.170165	-0.112736
0.887046	0.0765662	1.85542	-0.302929	-0.383159	0.532105	-0.0723648	-0.23873
-0.27973	0.0771761	2.01976	-0.220634	-0.42931	0.456933	-0.0594182	-0.220332
0.165891	0.0340924	1.96902	-0.279709	-0.435122	0.413992	0.12576	-0.147189
0.481208	0.03269	1.91847	-0.297697	-0.405646	0.482931	0.104394	-0.181206
0.834876	0.047524	1.8762	-0.30083	-0.405301	0.490103	0.0662202	-0.163776
-1.35662	0.0294807	2.24749	-0.124348	-0.387758	0.531719	0.0938746	-0.142936
0.693363	0.0626041	1.88177	-0.294658	-0.42416	0.453178	0.0289077	-0.200258
-0.51606	0.0414793	2.03751	-0.229366	-0.406016	0.519377	0.120697	-0.199646
0.173408	0.0491344	1.97195	-0.270313	-0.451764	0.380439	0.0858765	-0.178659
0.730421	0.0745973	1.87603	-0.285418	-0.401089	0.514289	-0.0236172	-0.226677
0.706485	0.04267	1.89436	-0.277146	-0.389254	0.54138	0.111362	-0.149347
-0.248361	0.0266883	2.05813	-0.213579	-0.454434	0.386792	0.145412	-0.127056
-0.00385713	0.0555842	1.97238	-0.267457	-0.392439	0.530306	-0.00346236	-0.167806
0.0727974	0.055516	1.95896	-0.275112	-0.397098	0.504604	-0.00344698	-0.174629
-1.10521	0.00772445	2.15267	-0.17918	-0.407289	0.513412	0.262159	-0.11871
-0.738364	0.0415083	2.09363	-0.224597	-0.382868	0.53555	0.0552247	-0.146464
0.175561	0.0572173	1.98465	-0.221534	-0.356059	0.633436	-0.0274313	-0.22229
-0.121081	0.0326019	1.99468	-0.248575	-0.40813	0.501037	0.1264	-0.134516
-1.41625	0.0278293	2.25266	-0.0936073	-0.432758	0.451246	0.241955	-0.0883401
-0.74633	0.0480936	2.11392	-0.199707	-0.401478	0.519294	0.035706	-0.177316
-1.14389	0.021534	2.20356	-0.131482	-0.382627	0.567834	0.161872	-0.129159
-0.572928	0.0157041	2.1336	-0.160511	-0.440479	0.417177	0.267272	-0.0804117
0.734173	0.0915546	1.89554	-0.276134	-0.389835	0.51814	-0.137875	-0.256822
0.400366	0.0490675	1.90612	-0.296312	-0.395278	0.512613	0.0423931	-0.171441
-1.12028	0.0361148	2.18833	-0.1535	-0.399621	0.532934	0.129004	-0.123209
0.331324	0.0601757	1.93785	-0.270144	-0.40128	0.533829	0.020569	-0.180903
1.53429	0.107478	1.83346	-0.279723	-0.401517	0.495398	-0.117612	-0.281997
-0.554867	0.0393692	2.09388	-0.210118	-0.446794	0.42322	0.105692	-0.141491
0.0212765	0.0521345	1.94885	-0.261622	-0.388409	0.56449	0.077642	-0.203117
0.317673	0.0541469	1.95238	-0.24986	-0.366241	0.594503	-0.0345133	-0.225706
-0.776141	0.0171931	2.1355	-0.187038	-0.429316	0.424019	0.20902	-0.0987901
0.233377	0.0564749	1.94671	-0.263495	-0.410558	0.498164	0.0153302	-0.176173
0.624089	0.0789753	1.8802	-0.289351	-0.414482	0.459676	-9.7857e-05	-0.246052
0.218305	0.0601754	1.92337	-0.27883	-0.39231	0.520264	-0.0457604	-0.186934
0.863569	0.10049	1.89938	-0.263286	-0.41167	0.457317	-0.127408	-0.273863
0.989018	0.087069	1.86782	-0.283671	-0.420678	0.447377	-0.0586618	-0.247293
-1.36869	0.0555357	2.22348	-0.131075	-0.471851	0.374016	0.0826501	-0.181366
0.173856	0.0512599	1.94877	-0.273992	-0.42016	0.480138	0.062378	-0.15666
0.0027235	0.0649519	2.01098	-0.254008	-0.433523	0.430656	0.00676733	-0.217079
0.319107	0.077833	1.95081	-0.254263	-0.409438	0.499343	-0.0393905	-0.230999
0.665313	0.0658556	1.91451	-0.295171	-0.414452	0.479928	0.00145283	-0.20549
-0.652565	0.0216561	2.10596	-0.180701	-0.366644	0.609184	0.152839	-0.137269
1.32453	0.0761616	1.85575	-0.309748	-0.416763	0.464958	-0.0266306	-0.214789
1.01828	0.094702	1.85531	-0.293445	-0.414846	0.466359	-0.0431354	-0.264208
0.466446	0.0625431	1.92663	-0.275512	-0.401038	0.527746	0.00402997	-0.188855
0.734925	0.0548996	1.86158	-0.306574	-0.40682	0.501956	0.106161	-0.203866
0.0164112	0.0491061	1.98731	-0.251423	-0.381298	0.564629	0.0405406	-0.168196
-0.78126	0.01667	2.1631	-0.185828	-0.452408	0.382555	0.233008	-0.0986843
-1.51938	0.00662205	2.27874	-0.0849921	-0.432751	0.427937	0.323938	-0.0701474
-0.392393	0.027584	2.07054	-0.243611	-0.424815	0.452391	0.142087	-0.131518
-1.09608	0.0358804	2.2097	-0.137859	-0.386785	0.559308	0.0962188	-0.134553
-0.654986	0.0465713	2.09746	-0.216224	-0.422545	0.45175	0.0458902	-0.220962
-0.542246	0.0259397	2.09429	-0.185922	-0.369863	0.605269	0.128587	-0.146083
-0.137513	0.0437403	2.02666	-0.252895	-0.427352	0.453741	0.0475541	-0.159828
-1.67903	0.0362375	2.26794	-0.0945234	-0.380431	0.563385	0.164416	-0.103238
-1.1053	0.0339544	2.16734	-0.167245	-0.386657	0.56982	0.0688254	-0.17303
-1.44051	0.0300284	2.25612	-0.127735	-0.441287	0.424861	0.155126	-0.135173
0.600343	0.0910503	1.90026	-0.245333	-0.393089	0.535428	-0.0651631	-0.257701
0.130447	0.0671398	1.96228	-0.265923	-0.380828	0.558474	-0.045132	-0.183826
-1.13385	0.0083974	2.22045	-0.141437	-0.407498	0.506107	0.210665	-0.121628
0.536153	0.0487652	1.89342	-0.301423	-0.412763	0.475708	0.0679729	-0.178457
-1.33237	0.0486239	2.22164	-0.110203	-0.372172	0.56419	0.10365	-0.127378
-0.399729	0.0229888	2.09094	-0.232562	-0.417205	0.477046	0.117677	-0.17656
0.0307447	0.0685519	2.01155	-0.244418	-0.44625	0.391016	-0.0234861	-0.218946
-1.33312	0.0242912	2.24656	-0.13397	-0.403762	0.520668	0.162819	-0.109993
-1.06058	0.0273035	2.16118	-0.182163	-0.46531	0.354151	0.157141	-0.127999
-0.612219	0.0229089	2.11983	-0.204113	-0.389501	0.535682	0.090872	-0.181032
-0.584226	0.0507563	2.04187	-0.234708	-0.379519	0.538315	-0.00391941	-0.168834
0.497124	0.0347917	1.90781	-0.288793	-0.409311	0.483072	0.134469	-0.145139
1.02063	0.0835415	1.86005	-0.292204	-0.398629	0.490119	-0.0744209	-0.251055
-1.49871	0.024085	2.27857	-0.0979156	-0.419778	0.474244	0.255738	-0.0773398
-0.584927	0.058475	2.09053	-0.223248	-0.415341	0.485989	-0.0168841	-0.188689
-0.949684	0.0280527	2.20298	-0.15217	-0.384254	0.525815	0.0448325	-0.173532
-0.960786	0.0415091	2.12556	-0.169524	-0.392334	0.540883	0.130847	-0.113361
0.0680521	0.0338747	2.0256	-0.265969	-0.446795	0.381058	0.109514	-0.162617
-0.927319	0.0252342	2.17571	-0.1781	-0.44441	0.426864	0.195197	-0.116548
-0.799114	0.00972121	2.16913	-0.151463	-0.39649	0.497428	0.272595	-0.0751858
0.172432	0.0556004	1.94814	-0.275748	-0.386056	0.537606	-0.00638798	-0.186081
0.490922	0.0571639	1.90031	-0.303072	-0.430641	0.42412	0.0833615	-0.206447
0.0675906	0.0329738	2.00592	-0.259901	-0.405473	0.497385	0.112773	-0.14046
0.447599	0.0557936	1.89987	-0.274354	-0.376613	0.573832	0.0027587	-0.212779
0.720247	0.0816041	1.91652	-0.282228	-0.426682	0.412638	-0.0414247	-0.249995
0.721502	0.0963307	1.88151	-0.268244	-0.411054	0.469922	-0.0936928	-0.262314
-0.276615	0.0549773	2.03905	-0.226725	-0.381515	0.553741	-0.00769945	-0.176993
-0.59698	0.029104	2.13798	-0.196145	-0.422404	0.471197	0.148326	-0.118819
-0.0787622	0.00794404	2.02056	-0.248868	-0.401728	0.49721	0.197216	-0.157859
0.561674	0.0656734	1.93012	-0.265717	-0.450824	0.399168	0.0195597	-0.195562
0.328713	0.0506675	1.91962	-0.270278	-0.409232	0.516032	0.0855787	-0.184831
-0.660805	0.0269494	2.09849	-0.205398	-0.407527	0.489046	0.152614	-0.127391
-1.27913	0.0258822	2.21706	-0.126974	-0.448244	0.40691	0.176673	-0.114411
0.32574	0.0674364	1.92924	-0.276611	-0.443564	0.412099	0.0671032	-0.213089
0.395844	0.0546988	1.89572	-0.273573	-0.369755	0.600359	0.0319721	-0.183242
0.493684	0.0548998	1.9275	-0.283632	-0.42151	0.459217	0.0164918	-0.180711
0.359124	0.0637389	1.93106	-0.269505	-0.408726	0.504076	0.0341321	-0.210855
1.88379	0.101205	1.77628	-0.307536	-0.400302	0.482898	-0.0861958	-0.2766
0.971071	0.0779687	1.82818	-0.314722	-0.423098	0.4398	0.0113058	-0.234258
0.259633	0.0596442	1.95331	-0.268172	-0.385785	0.552747	-0.0094498	-0.188858
0.239673	0.0586466	1.9437	-0.278736	-0.414011	0.48088	0.0228873	-0.192463
0.807735	0.0890413	1.92332	-0.265697	-0.45454	0.375919	-0.0359698	-0.239997
0.855819	0.0551818	1.8649	-0.284233	-0.404456	0.524506	0.077907	-0.163004
0.849865	0.0702588	1.90354	-0.293846	-0.420514	0.445419	-0.0264525	-0.219575
-1.21874	0.0417284	2.2136	-0.122651	-0.389196	0.520794	0.070067	-0.146097
-0.143396	0.0456547	2.01878	-0.256547	-0.421433	0.447489	0.0283764	-0.165899
-0.272709	0.0404816	2.04181	-0.253759	-0.415932	0.465162	0.0451717	-0.157573
0.270866	0.0543204	1.97349	-0.263795	-0.438352	0.434476	0.0285993	-0.175747
-1.36342	0.0287521	2.25422	-0.122441	-0.43369	0.458112	0.155885	-0.146515
-0.839795	0.0666093	2.13411	-0.172173	-0.431222	0.480057	-0.0171492	-0.180453
0.270659	0.0458454	1.92311	-0.277514	-0.420389	0.474784	0.0845127	-0.153606
-0.565697	0.0257791	2.10909	-0.192056	-0.400001	0.521906	0.204001	-0.0943203
-0.966409	0.032512	2.16305	-0.151705	-0.476804	0.350102	0.153531	-0.133143
-1.17756	0.0123459	2.19231	-0.150921	-0.400492	0.523525	0.209383	-0.129452
-0.904508	0.0290756	2.13157	-0.177651	-0.369304	0.566948	0.0965346	-0.140351
-0.20803	0.0348435	2.01233	-0.230191	-0.390383	0.570998	0.157832	-0.134649
1.00475	0.102009	1.86209	-0.266219	-0.406239	0.48137	-0.120731	-0.269831
0.881113	0.0654372	1.84344	-0.286505	-0.387616	0.556809	-0.000862197	-0.205917
0.868216	0.0861062	1.88427	-0.290699	-0.435347	0.414954	-0.0384091	-0.240977
-0.857078	0.00485947	2.1046	-0.20327	-0.414879	0.479989	0.264405	-0.107999
-1.46639	0.0111204	2.23687	-0.144386	-0.414228	0.482599	0.220367	-0.143784
0.0120242	0.060438	1.98066	-0.25045	-0.434489	0.448513	0.0130316	-0.183596
-0.331669	0.0584785	2.08953	-0.202449	-0.408779	0.471506	-0.0520689	-0.23184
0.383639	0.0813148	1.96252	-0.220404	-0.362744	0.619847	-0.111203	-0.252888
0.270567	0.074732	1.98477	-0.249558	-0.402134	0.50686	-0.0770373	-0.23747
-1.70236	0.0285574	2.28793	-0.0824824	-0.464733	0.380941	0.223751	-0.105612
0.326481	0.0811389	1.96212	-0.241787	-0.402518	0.544052	-0.0559854	-0.2217
0.725516	0.0575562	1.86805	-0.289744	-0.39528	0.52898	0.0285832	-0.189771
-0.658187	0.0446638	2.10315	-0.199113	-0.404764	0.536542	0.100042	-0.128903
-1.1063	0.0326102	2.17957	-0.16255	-0.459021	0.400686	0.146222	-0.128476
0.385126	0.0554235	1.93686	-0.267875	-0.413551	0.492304	0.0323334	-0.175694
-0.454109	0.0108865	2.06904	-0.212015	-0.377177	0.570185	0.171559	-0.153334
-2.44318	0.0352454	2.38563	0.0169093	-0.416345	0.505521	0.248873	-0.0934411
0.958517	0.101931	1.84995	-0.277263	-0.409099	0.473881	-0.0973067	-0.270433
0.758229	0.080971	1.89684	-0.267503	-0.395378	0.508424	-0.0469181	-0.266509
0.292727	0.0510597	1.95444	-0.27628	-0.420826	0.446636	0.0370966	-0.187344
0.183264	0.0291449	1.96248	-0.269169	-0.42699	0.457797	0.170008	-0.151206
0.590836	0.0567095	1.89568	-0.283871	-0.394594	0.53499	0.0255995	-0.185218
-0.509822	0.0449852	2.07959	-0.226548	-0.441705	0.414138	0.061254	-0.177638
0.471878	0.038177	1.9055	-0.284908	-0.405297	0.501089	0.109189	-0.165272
-0.568738	0.0345718	2.13268	-0.205318	-0.440909	0.400126	0.0878828	-0.158929
-0.590725	0.043859	2.0768	-0.186734	-0.381056	0.56736	0.146849	-0.105855
-1.31156	0.0433832	2.19343	-0.155941	-0.460346	0.392698	0.136534	-0.176612
0.420731	0.0408613	1.93239	-0.288861	-0.412885	0.480761	0.0896702	-0.162705
0.908673	0.0957463	1.86731	-0.265774	-0.401228	0.512624	-0.0577336	-0.269152
-1.55638	0.0478232	2.21945	-0.0925513	-0.436709	0.46489	0.0927055	-0.142116
-0.582882	0.025347	2.12717	-0.213195	-0.412545	0.472627	0.124104	-0.131854
-0.576068	0.032511	2.06421	-0.214936	-0.409703	0.508078	0.148374	-0.121975
-0.262285	0.0227282	2.08783	-0.227701	-0.398191	0.487452	0.12077	-0.132163
-0.179331	0.0564882	2.04262	-0.212321	-0.362415	0.600074	-0.0493962	-0.220737
0.299572	0.0453945	1.96041	-0.285408	-0.412596	0.465375	0.0256674	-0.167489
-0.110578	0.0244743	2.04962	-0.195534	-0.355251	0.63678	0.126187	-0.153913
0.133054	0.0719951	1.9454	-0.252521	-0.385738	0.564914	-0.0397551	-0.22241
1.16847	0.0780251	1.85232	-0.290783	-0.397937	0.510477	-0.0883567	-0.217255
-1.15301	0.0142936	2.19879	-0.133358	-0.436409	0.436043	0.290449	-0.109624
0.176671	0.0552297	2.00228	-0.255503	-0.474326	0.332469	0.094256	-0.186526
-0.805542	0.0344274	2.13318	-0.167465	-0.386624	0.535262	0.178142	-0.0951506
-0.849068	0.033017	2.14611	-0.181188	-0.395474	0.54444	0.0989855	-0.138098
0.544692	0.0593328	1.90686	-0.286054	-0.402179	0.511752	0.00320402	-0.176242
-0.649889	0.0427518	2.05577	-0.218859	-0.387616	0.508066	0.0246737	-0.161101
-1.65974	0.0508376	2.24459	-0.104568	-0.406796	0.500403	0.0257562	-0.167471
-0.397972	0.027439	2.05773	-0.244735	-0.439633	0.412713	0.171633	-0.175678
0.200104	0.0451527	1.94156	-0.278196	-0.401948	0.502144	0.0583418	-0.169426
0.179062	0.0574633	1.92598	-0.268061	-0.397262	0.509067	0.03955	-0.234767
-0.0797687	0.046255	2.00343	-0.260414	-0.417585	0.484164	0.0616832	-0.1654
0.592102	0.0674548	1.88781	-0.273706	-0.40491	0.512558	0.00010047	-0.212906
-0.824101	0.0466159	2.12578	-0.171719	-0.36384	0.57956	0.107658	-0.121263
0.055439	0.0416441	1.95041	-0.287201	-0.42535	0.445104	0.126705	-0.199134
1.37076	0.0834887	1.80208	-0.320908	-0.421847	0.429969	0.00420769	-0.24843
-0.970653	0.0229909	2.15358	-0.150463	-0.409608	0.483507	0.234631	-0.0907666
-0.95843	0.0600273	2.1592	-0.154096	-0.368635	0.591689	-0.0128211	-0.175639
-0.276614	0.0162537	2.01866	-0.246833	-0.390958	0.52834	0.174054	-0.173703
-0.932752	0.0526183	2.14175	-0.143432	-0.366669	0.603459	0.113654	-0.116633
0.303221	0.0670188	1.98055	-0.263409	-0.431988	0.401847	-0.0183409	-0.231711
0.0835087	0.0455033	1.99787	-0.272021	-0.420446	0.458081	0.0555371	-0.163387
-1.15387	0.0431487	2.15563	-0.137839	-0.376828	0.568548	0.140298	-0.112556
0.632185	0.0941123	1.95207	-0.23515	-0.404396	0.494416	-0.125135	-0.262597
-0.629461	0.0307838	2.11427	-0.205787	-0.417721	0.491813	0.157999	-0.145
-1.73454	0.0321984	2.31489	-0.0501073	-0.38166	0.560061	0.167162	-0.112475
1.53935	0.0671091	1.81177	-0.316306	-0.418142	0.457338	0.03403	-0.213946
1.76189	0.0943819	1.82887	-0.300742	-0.448953	0.383088	-0.0144879	-0.251886
-0.848758	0.024978	2.131	-0.222404	-0.439408	0.413233	0.146009	-0.160689
-0.517022	0.0193548	2.08207	-0.185287	-0.417825	0.457589	0.233757	-0.0884331
0.598528	0.0764769	1.91488	-0.254656	-0.37511	0.562321	-0.0788289	-0.256943
1.01221	0.0703103	1.84845	-0.295334	-0.40598	0.483575	-0.0198705	-0.218693
0.367668	0.0472212	1.9673	-0.26681	-0.382795	0.530554	-0.00763173	-0.208284
-0.764931	0.0397093	2.11601	-0.196115	-0.43799	0.443214	0.0886136	-0.140029
-1.62758	0.0250036	2.31211	-0.0617594	-0.439942	0.42171	0.196037	-0.115809
-1.75182	0.00897189	2.30624	-0.0939713	-0.436907	0.441747	0.275681	-0.0891745
-0.633335	0.00269384	2.11278	-0.219917	-0.422672	0.434322	0.202098	-0.130338
0.205721	0.0860409	1.94765	-0.250635	-0.426964	0.46577	-0.00469522	-0.2436
-0.944095	0.0212009	2.19061	-0.139496	-0.395205	0.509169	0.230128	-0.0842793
-0.538359	0.0389998	2.07036	-0.177868	-0.384067	0.57675	0.168807	-0.107028
0.681361	0.0503546	1.84209	-0.309515	-0.405586	0.498276	0.110878	-0.195701
-1.18732	0.026617	2.20892	-0.151834	-0.472379	0.341706	0.167572	-0.128791
1.12988	0.100247	1.85232	-0.286392	-0.413767	0.446586	-0.085254	-0.276729
0.918648	0.0605155	1.84301	-0.292207	-0.386465	0.561403	0.0203782	-0.19171
-0.750643	0.0417089	2.16296	-0.167646	-0.38394	0.529102	-0.0251452	-0.210971
-1.03822	0.0410395	2.16744	-0.166062	-0.466406	0.354179	0.063341	-0.165277
-0.338581	0.0513182	2.01922	-0.233609	-0.412974	0.495476	0.0137534	-0.167534
-0.262989	0.0403934	2.03585	-0.252134	-0.431446	0.434433	0.0541486	-0.155136
0.45789	0.0626976	1.89679	-0.289147	-0.430812	0.444975	0.0775563	-0.204353
1.472	0.107713	1.80393	-0.285763	-0.406595	0.481781	-0.0878564	-0.282019
-1.6937	0.0205458	2.27976	-0.0974461	-0.422504	0.457395	0.230272	-0.0951797
1.09395	0.0972999	1.85545	-0.298401	-0.432389	0.406392	-0.0499563	-0.264767
-1.09946	0.0428755	2.19215	-0.15553	-0.471924	0.364293	0.157096	-0.155872
-0.32199	0.029691	2.03343	-0.228917	-0.400015	0.528582	0.15884	-0.127534
-1.52062	0.0299237	2.25986	-0.110526	-0.452896	0.403236	0.194087	-0.164501
0.730256	0.0564823	1.92061	-0.288779	-0.385724	0.521464	-0.0400196	-0.236024
0.390255	0.0519871	1.92646	-0.280572	-0.428638	0.43743	0.0435348	-0.17101
-1.12658	0.0308764	2.17292	-0.158766	-0.415942	0.476977	0.143463	-0.116021
-0.325685	0.0477752	2.04737	-0.236592	-0.438762	0.435764	0.0435721	-0.162796
0.878425	0.073879	1.85829	-0.281547	-0.385447	0.560334	-0.0419909	-0.220266
-0.350987	0.0276269	2.06894	-0.227756	-0.418169	0.473605	0.15547	-0.113254
1.2134	0.0965898	1.85102	-0.270451	-0.395408	0.515668	-0.129409	-0.257784
0.889567	0.0635903	1.86541	-0.289669	-0.384415	0.533007	0.0290444	-0.243583
-0.352866	0.0602734	2.07975	-0.208078	-0.416507	0.47305	-0.0165192	-0.213471
1.32545	0.0866265	1.84801	-0.272074	-0.369772	0.579065	-0.0887623	-0.262282
0.359335	0.0528799	1.92638	-0.260553	-0.373472	0.595537	0.0326015	-0.187649
-0.708617	0.0329451	2.08641	-0.175428	-0.392521	0.531274	0.216475	-0.0862132
-1.21256	0.061197	2.167	-0.170614	-0.418327	0.474652	-0.040863	-0.239362
-1.19372	0.0480275	2.18186	-0.127651	-0.37075	0.586529	0.131097	-0.112107
-0.637241	0.0509225	2.10644	-0.209654	-0.451535	0.398218	0.0529881	-0.183237
-0.699018	0.0452591	2.09169	-0.185094	-0.41027	0.514224	0.0788389	-0.13808
-0.685289	0.0318862	2.08142	-0.210223	-0.419862	0.456258	0.0881456	-0.138863
-1.28634	0.0198642	2.24401	-0.114471	-0.40508	0.498275	0.171303	-0.118626
-1.94096	0.0141191	2.31766	-0.0403932	-0.388291	0.554611	0.283576	-0.0793049
0.65465	0.0791059	1.89096	-0.284964	-0.423455	0.440447	-0.0155625	-0.238076
0.0906333	0.0275329	1.99112	-0.263106	-0.3993	0.517724	0.125225	-0.156213
0.158377	0.0380311	1.99367	-0.242675	-0.463145	0.386442	0.167104	-0.137625
0.0504179	0.0261022	2.01066	-0.228133	-0.423662	0.467512	0.221665	-0.0977754
0.6187	0.0625385	1.8685	-0.281559	-0.371541	0.578274	0.0051626	-0.230948
-1.66987	0.0206291	2.24908	-0.124448	-0.453504	0.373757	0.215804	-0.109036
-0.39911	0.0284555	2.11031	-0.217571	-0.414799	0.463865	0.115926	-0.131638
-2.60623	0.032401	2.38406	-0.0162211	-0.427127	0.48061	0.183494	-0.133674
-1.07087	0.0292423	2.11446	-0.17297	-0.420316	0.472197	0.147836	-0.116519
-0.985422	0.0169069	2.16648	-0.1509	-0.383098	0.556882	0.168878	-0.130623
1.21698	0.0838915	1.82594	-0.305987	-0.425684	0.43156	0.0114553	-0.251231
-0.666719	0.0308472	2.06703	-0.240641	-0.419384	0.458576	0.106253	-0.13381
-0.300829	0.0368856	2.01733	-0.245704	-0.412462	0.515932	0.124409	-0.160689
-0.0636884	0.0379746	2.02335	-0.246752	-0.393706	0.534487	0.103602	-0.131939
-1.0735	0.0324461	2.16967	-0.154495	-0.421399	0.46407	0.117093	-0.13036
0.438551	0.0506561	1.93387	-0.245725	-0.386273	0.582709	0.112697	-0.143649
0.157088	0.0326181	1.98525	-0.279416	-0.43049	0.425472	0.113869	-0.160035
-1.12107	0.020084	2.18946	-0.148892	-0.416985	0.461894	0.223184	-0.0897682
-0.196888	0.0781771	2.06089	-0.218495	-0.430633	0.42984	-0.0527874	-0.249827
-1.3358	0.0374066	2.22829	-0.124941	-0.360352	0.604631	0.0814707	-0.137317
-1.7838	0.0396701	2.2948	-0.0875395	-0.45859	0.398734	0.109278	-0.178712
0.167195	0.0744929	1.97475	-0.255018	-0.412622	0.483379	-0.0657489	-0.218799
-1.6879	0.0247029	2.3117	-0.0676283	-0.409718	0.506192	0.243133	-0.0836893
-0.923551	0.0497663	2.14196	-0.152749	-0.348263	0.641393	0.0505636	-0.149989
1.44985	0.0884607	1.78793	-0.311959	-0.386402	0.520894	-0.0405249	-0.262808
-2.3223	0.0300673	2.34441	-0.00943923	-0.403145	0.545221	0.291573	-0.0695552
-1.33996	0.0361974	2.25496	-0.0994474	-0.370975	0.574865	0.124276	-0.121102
0.1404	0.0239423	1.97199	-0.255554	-0.403665	0.49804	0.189876	-0.118045
-0.984604	0.0251562	2.13875	-0.190392	-0.405799	0.496549	0.147075	-0.187916
-0.676017	0.0362875	2.10696	-0.172478	-0.396966	0.536418	0.172953	-0.100238
0.241212	0.0645056	1.96451	-0.25338	-0.393442	0.529903	-0.039139	-0.203141
0.578987	0.0839263	1.93841	-0.265498	-0.427921	0.42803	-0.11563	-0.240119
-1.67794	0.0431926	2.24848	-0.0703091	-0.441261	0.450053	0.115109	-0.139242
0.624594	0.0618172	1.90323	-0.302164	-0.410764	0.470598	-0.000428327	-0.209737
0.55984	0.0939581	1.90239	-0.275822	-0.416165	0.459505	-0.0700013	-0.257711
0.0512016	0.0541112	1.9717	-0.24155	-0.380483	0.575733	0.0132335	-0.215136
0.781173	0.0710461	1.87656	-0.301318	-0.391219	0.510546	-0.0556649	-0.237535
-0.325959	0.0312916	2.05923	-0.199882	-0.40147	0.513904	0.209099	-0.0888567
0.619464	0.0294893	1.88799	-0.297631	-0.383471	0.532673	0.123489	-0.19266
0.374739	0.0445351	1.9082	-0.273045	-0.362806	0.601599	0.0400879	-0.192173
-0.363263	0.0488377	2.03636	-0.222378	-0.426189	0.469747	0.0432963	-0.154413
1.05008	0.116113	1.89933	-0.240815	-0.412791	0.489806	-0.125356	-0.285979
-0.584774	0.0257756	2.08044	-0.180851	-0.370671	0.580794	0.218161	-0.0942576
-0.601798	0.03456	2.09191	-0.180996	-0.35725	0.628807	0.0490604	-0.189428
-1.32295	0.0386762	2.19212	-0.136964	-0.456931	0.397587	0.0796934	-0.151049
-1.14459	0.0342985	2.18602	-0.144659	-0.457124	0.411409	0.158265	-0.124634
-0.10008	0.0411469	2.00429	-0.226786	-0.368521	0.620212	0.0720473	-0.17057
-0.797182	0.0182852	2.11749	-0.176357	-0.371606	0.594776	0.181995	-0.140776
-0.2338	0.0361895	2.04175	-0.222346	-0.373332	0.574066	0.0680858	-0.159985
0.546049	0.0919614	1.90966	-0.267393	-0.400357	0.504793	-0.136734	-0.2481
-1.25352	0.00719078	2.23704	-0.130828	-0.44031	0.426049	0.279794	-0.0913628
-1.29046	0.0357257	2.16625	-0.16761	-0.403489	0.496392	0.107042	-0.127542
-0.814713	0.0293042	2.13028	-0.202063	-0.433735	0.424066	0.107327	-0.135361
0.472218	0.0263302	1.91584	-0.300259	-0.408407	0.47586	0.137039	-0.177467
0.397907	0.074264	1.90552	-0.283678	-0.417373	0.44033	0.00452442	-0.244005
-1.14971	0.0322296	2.17082	-0.157538	-0.423524	0.472583	0.142259	-0.1174
-0.719184	0.011405	2.14615	-0.175745	-0.431137	0.454154	0.27984	-0.0849522
0.715105	0.0806099	1.90301	-0.267065	-0.432367	0.428816	-0.0602594	-0.232413
-0.406301	0.0259623	2.05942	-0.186493	-0.375351	0.588653	0.207681	-0.108432
-1.01686	0.00944584	2.20141	-0.158653	-0.394293	0.508318	0.160123	-0.133771
0.498837	0.0401995	1.93619	-0.291862	-0.432788	0.422749	0.106438	-0.17391
-0.117589	0.0219377	2.00114	-0.223938	-0.37323	0.593371	0.195474	-0.136724
-1.50707	0.0437555	2.2354	-0.0750107	-0.373472	0.578725	0.183373	-0.0992097
0.385483	0.0538925	1.92329	-0.273167	-0.373039	0.564095	0.00103306	-0.165899
1.20904	0.113491	1.89511	-0.26344	-0.434563	0.415491	-0.115017	-0.282237
-2.06201	0.0310939	2.36171	-0.00525562	-0.415189	0.486326	0.258613	-0.0891497
1.2222	0.0864381	1.84923	-0.280255	-0.390413	0.527005	-0.0921671	-0.248709
0.864995	0.0736679	1.83167	-0.297753	-0.396522	0.520004	-0.00373657	-0.229407
0.444399	0.0681786	1.91552	-0.271576	-0.399197	0.530738	-0.0343513	-0.192566
-0.614103	0.0162451	2.11253	-0.209938	-0.434185	0.42955	0.21392	-0.108273
-0.167493	0.0476072	1.9991	-0.235677	-0.372734	0.584321	0.0775428	-0.141185
-1.12388	0.0378229	2.13665	-0.161717	-0.359235	0.590166	0.120153	-0.121069
-1.52101	0.00922306	2.27662	-0.0624277	-0.414537	0.483011	0.361223	-0.0525087
-0.978061	0.0304965	2.14435	-0.140804	-0.33698	0.671138	0.127633	-0.125504
0.0181694	0.0261477	2.00302	-0.240014	-0.423972	0.451292	0.157627	-0.115592
0.666525	0.058617	1.87467	-0.307816	-0.400974	0.490194	0.0165628	-0.206721
-0.315151	0.0356815	2.04426	-0.23086	-0.380482	0.558256	0.0972083	-0.135223
1.071	0.0606738	1.84652	-0.315245	-0.414963	0.448854	0.0381765	-0.209159
-1.45271	0.00860138	2.27499	-0.100281	-0.451726	0.39111	0.292675	-0.0867274
-0.839017	0.0519313	2.10894	-0.156816	-0.362107	0.619351	0.141517	-0.105814
0.0116476	0.0210954	1.96743	-0.260102	-0.395894	0.534396	0.166974	-0.149722
0.386646	0.0348926	1.94701	-0.266207	-0.376017	0.581146	0.0632877	-0.18762
-0.557994	0.00888518	2.13199	-0.195629	-0.402976	0.486171	0.203918	-0.106857
-0.217237	0.0385389	2.03065	-0.243834	-0.395929	0.528799	0.0739505	-0.147805
-0.529551	0.0522967	2.03632	-0.214533	-0.412737	0.494594	0.0113083	-0.16536
-1.10822	0.0375545	2.2034	-0.15342	-0.458453	0.393258	0.127863	-0.159909
-0.152396	0.0524953	2.02025	-0.238479	-0.380678	0.580518	0.0332176	-0.16188
-0.64326	0.0278314	2.06452	-0.222163	-0.383424	0.559797	0.0839221	-0.170298
-1.47349	0.0386244	2.2255	-0.13587	-0.402293	0.502945	0.107824	-0.12781
0.0280731	0.0598596	1.95176	-0.265221	-0.360864	0.596884	-0.00842484	-0.172591
-1.43006	0.011936	2.27191	-0.0695869	-0.395733	0.529772	0.315585	-0.0625032
1.17495	0.0835573	1.86475	-0.29343	-0.427363	0.430296	-0.054231	-0.23832
-0.755609	0.0154986	2.13517	-0.184281	-0.423485	0.470269	0.258478	-0.0864255
-1.91814	0.0315539	2.31921	-0.0691267	-0.417001	0.508447	0.17663	-0.114408
1.62057	0.0977262	1.78666	-0.310091	-0.415934	0.457145	-0.0454334	-0.26212
-0.509215	0.0413046	2.07179	-0.196587	-0.457562	0.414166	0.110822	-0.141243
-1.91133	0.0136462	2.33701	-0.0488237	-0.424438	0.480255	0.290609	-0.0969098
-0.615907	0.0384807	2.08735	-0.173209	-0.359108	0.589486	0.170468	-0.0982921
-0.191075	0.0327779	2.02836	-0.222566	-0.370485	0.586363	0.123982	-0.130904
-0.742138	0.0299216	2.14702	-0.164462	-0.391897	0.528966	0.197726	-0.090997
-1.32346	0.0428055	2.146	-0.129979	-0.393167	0.54159	0.112504	-0.12916
-0.495179	0.014217	2.12207	-0.197598	-0.45698	0.363099	0.212489	-0.106001
-0.802933	0.0435317	2.11989	-0.185562	-0.43311	0.455781	0.0663766	-0.149305
-1.70614	0.0160885	2.28681	-0.0624083	-0.401146	0.497325	0.293058	-0.0741322
1.13858	0.0665863	1.82123	-0.298005	-0.393228	0.534572	0.0101266	-0.216425
0.0757899	0.0338258	1.99314	-0.271166	-0.408231	0.467597	0.090179	-0.143247
0.172593	0.059986	1.97911	-0.256352	-0.413023	0.444638	-0.0155077	-0.239991
-2.65578	0.0425977	2.39251	0.0103488	-0.418109	0.489768	0.144878	-0.128498
-0.433383	-4.14729e-05	2.07159	-0.211781	-0.395054	0.519291	0.260512	-0.126231
1.19557	0.0925045	1.8587	-0.290833	-0.408543	0.470663	-0.092053	-0.25904
-1.7799	0.00433358	2.24248	-0.100553	-0.377818	0.580365	0.285017	-0.0883861
0.342897	0.0766445	1.96495	-0.254355	-0.368588	0.586592	-0.0935096	-0.223904
2.08465	0.115596	1.83367	-0.256176	-0.385629	0.536042	-0.170351	-0.297467
-1.92901	0.0181228	2.3099	-0.0395744	-0.4209	0.472321	0.347768	-0.0562798
-0.300141	0.0236961	2.05821	-0.239622	-0.399144	0.486214	0.147563	-0.119932
1.11302	0.0727786	1.82447	-0.311548	-0.387353	0.529316	-0.0436694	-0.215713
1.31106	0.0901322	1.83347	-0.293616	-0.405635	0.46636	-0.0520074	-0.273626
-0.446603	0.0611559	2.07117	-0.181427	-0.402431	0.537238	0.00171146	-0.177551
-0.132181	0.055586	1.99689	-0.24186	-0.384502	0.557934	0.0159293	-0.233915
0.333999	0.0297201	1.95926	-0.265191	-0.409725	0.470939	0.124676	-0.131107
1.0235	0.0576972	1.85821	-0.298833	-0.382226	0.545124	0.00171102	-0.215997
-0.411536	0.0467318	2.07441	-0.207719	-0.441122	0.44185	0.0555741	-0.156885
-0.216158	0.0250728	2.06406	-0.214779	-0.377983	0.563467	0.132212	-0.131473
0.609493	0.0689198	1.87588	-0.306433	-0.430717	0.418228	0.0452423	-0.224524
-0.53557	0.0452764	2.06114	-0.211139	-0.390564	0.540245	0.0589812	-0.14257
0.251089	0.0568117	1.9619	-0.23729	-0.362849	0.62124	0.0201903	-0.222744
-1.41382	0.0385336	2.19441	-0.125696	-0.397772	0.519293	0.139282	-0.1184
0.699706	0.0704834	1.89754	-0.296292	-0.435893	0.402043	0.02499	-0.229315
-1.80104	0.0344189	2.30866	-0.0581278	-0.466168	0.387375	0.241743	-0.111813
-0.245196	0.03974	2.0369	-0.225711	-0.392188	0.527789	0.123213	-0.120186
-1.42814	0.0285219	2.25471	-0.0883614	-0.427618	0.46016	0.196239	-0.110809
0.540349	0.0521882	1.89766	-0.302072	-0.422858	0.435051	0.065214	-0.201055
1.25471	0.0973459	1.81787	-0.267845	-0.386895	0.542095	-0.0859126	-0.268867
1.77271	0.0834253	1.76426	-0.307009	-0.388316	0.525188	-0.0450604	-0.247587
-1.13214	0.0408596	2.16994	-0.145395	-0.37378	0.56112	0.142043	-0.111722
-0.900352	0.0289206	2.14543	-0.18496	-0.399034	0.503905	0.159828	-0.107899
-1.45808	0.0199614	2.25671	-0.0650235	-0.425281	0.448969	0.318159	-0.0681314
0.923719	0.0466479	1.84459	-0.29719	-0.392579	0.526556	0.0903538	-0.165196
-0.967369	0.0495058	2.1196	-0.188456	-0.387622	0.536564	0.0309354	-0.154825
0.0924369	0.0665745	1.95558	-0.260278	-0.414411	0.485745	-0.0432739	-0.197941
-1.87284	0.0138213	2.28873	-0.0879126	-0.401138	0.531475	0.242344	-0.108314
0.684501	0.0650903	1.93761	-0.252883	-0.365215	0.594851	-0.0525029	-0.250395
1.20561	0.0548508	1.79604	-0.301986	-0.387554	0.555929	0.0700175	-0.191087
-1.41994	0.0428479	2.16823	-0.130162	-0.402947	0.511647	0.0925342	-0.140063
-0.547188	0.0596677	2.09979	-0.196853	-0.470291	0.370401	0.114738	-0.202006
-1.43557	0.0198638	2.27952	-0.101878	-0.379431	0.549786	0.152222	-0.119036
-0.744306	0.0281827	2.13502	-0.205809	-0.460777	0.372035	0.156625	-0.142962
-1.01996	0.040189	2.14887	-0.142666	-0.37765	0.567078	0.180969	-0.0944946
1.22938	0.114556	1.87385	-0.246987	-0.391669	0.518003	-0.161899	-0.296618
-0.407705	0.0365679	2.05131	-0.259821	-0.422018	0.441213	0.0494989	-0.159708
-0.418737	0.0269838	2.06221	-0.240931	-0.397445	0.509232	0.102877	-0.140474
-0.974577	0.0234729	2.11905	-0.167866	-0.429599	0.454114	0.175376	-0.108304
-0.435484	0.02149	2.04662	-0.210661	-0.416917	0.457169	0.14919	-0.118763
-0.715114	0.0193524	2.11122	-0.200435	-0.415028	0.472303	0.182431	-0.182168
0.694529	0.0460938	1.89363	-0.27177	-0.364865	0.599113	0.0822538	-0.164222
1.20574	0.0821224	1.83249	-0.281395	-0.392359	0.517036	-0.0589933	-0.247731
0.885467	0.0656251	1.86125	-0.288773	-0.410565	0.481788	-0.00952459	-0.200074
-0.226376	0.0195595	2.00673	-0.226539	-0.387773	0.543861	0.214162	-0.110449
1.68155	0.0690885	1.76796	-0.325327	-0.392127	0.510063	0.0173091	-0.225545
1.00337	0.0833967	1.87374	-0.280934	-0.392843	0.501369	-0.0896708	-0.25119
-0.919841	0.0413391	2.12266	-0.18297	-0.416647	0.505189	0.0998674	-0.128689
1.22702	0.0867094	1.84053	-0.296301	-0.387821	0.530327	-0.100827	-0.246119
-0.0833228	0.0394066	2.00529	-0.232105	-0.374254	0.594963	0.103234	-0.192305
-0.694924	0.0274681	2.12842	-0.167607	-0.394273	0.533615	0.188952	-0.103461
-0.730463	0.000386395	2.14984	-0.160284	-0.381517	0.567654	0.25805	-0.0998107
-1.04392	0.0309523	2.09911	-0.171028	-0.402281	0.497241	0.128934	-0.12488
-1.48518	0.0355057	2.20077	-0.111193	-0.404557	0.506262	0.197694	-0.100783
-0.95388	0.0172262	2.17441	-0.178711	-0.415309	0.482537	0.136234	-0.151969
0.663166	0.0974616	1.93229	-0.228504	-0.382093	0.573159	-0.113459	-0.275655
-0.108028	0.0455206	1.99052	-0.251188	-0.384127	0.554418	0.0504146	-0.148532
-1.73768	0.0333033	2.29177	-0.0570428	-0.42022	0.476708	0.222005	-0.0977805
-0.526526	0.0207506	2.08656	-0.208036	-0.430595	0.42907	0.199264	-0.102842
-0.283093	0.0235179	2.07887	-0.208329	-0.387116	0.511509	0.151966	-0.118513
1.47008	0.0927596	1.84319	-0.297657	-0.447293	0.370537	-0.0115558	-0.259464
-1.15561	0.0231416	2.20524	-0.153837	-0.421914	0.454666	0.178245	-0.104987
-0.665084	0.0309537	2.08287	-0.188752	-0.436678	0.43765	0.0956494	-0.141636
0.106213	0.047799	1.9389	-0.262534	-0.385774	0.573899	0.0662158	-0.197434
1.35727	0.0818622	1.79777	-0.320321	-0.401204	0.476508	-0.0095911	-0.250352
0.687971	0.0780209	1.89354	-0.25952	-0.379055	0.561549	-0.0498041	-0.253386
-0.424445	0.0499346	2.0214	-0.241453	-0.392059	0.510183	-0.00202505	-0.168386
0.536803	0.0495782	1.92563	-0.270482	-0.425339	0.474152	0.0799493	-0.158429
-1.01232	0.0101919	2.17495	-0.163739	-0.377348	0.551338	0.178068	-0.115005
2.60229	0.0914667	1.75807	-0.312005	-0.397089	0.491321	-0.080471	-0.261366
0.906639	0.0590047	1.8157	-0.304614	-0.392805	0.538559	0.0681788	-0.206744
-1.20093	0.0442475	2.20993	-0.139247	-0.474753	0.358323	0.11721	-0.159203
0.417255	0.0452757	1.91929	-0.287078	-0.384959	0.536622	0.0392764	-0.172078
-0.255583	0.0467843	1.99958	-0.242927	-0.409661	0.503228	0.0452837	-0.153285
-0.896824	0.0183679	2.13715	-0.157561	-0.42092	0.447153	0.226685	-0.0923106
-0.589384	0.005321	2.12284	-0.199983	-0.422086	0.467688	0.259215	-0.102569
-0.810423	0.0357778	2.10828	-0.169206	-0.378163	0.548061	0.146759	-0.112453
0.189915	0.0523346	1.96298	-0.283791	-0.428567	0.425507	0.0180806	-0.182166
-2.17526	0.0195716	2.32416	-0.0346779	-0.416208	0.455638	0.288445	-0.0826347
-0.730258	0.0289533	2.11853	-0.170166	-0.37633	0.557433	0.189817	-0.0993399
0.671405	0.0413827	1.87516	-0.279411	-0.374235	0.585795	0.0935351	-0.180568
-2.45662	0.0344127	2.34507	-0.0429737	-0.478727	0.350259	0.222878	-0.121956
-1.6138	0.0334937	2.32455	-0.0344913	-0.420529	0.483114	0.185966	-0.113447
0.554639	0.0464236	1.90157	-0.259459	-0.368569	0.59851	0.102338	-0.154079
-0.329179	0.0283252	2.04511	-0.232263	-0.391571	0.539557	0.144781	-0.184311
0.557944	0.0601773	1.93533	-0.263622	-0.44491	0.420195	0.0179741	-0.183447
0.275566	0.0615865	1.986	-0.258574	-0.431617	0.408186	-0.00172364	-0.214193
-0.168834	0.0310178	2.00785	-0.249991	-0.413869	0.45666	0.0992042	-0.135443
0.6713	0.0577076	1.96091	-0.267287	-0.46682	0.345547	0.0503578	-0.189344
-0.576261	0.0518241	2.04209	-0.231396	-0.370902	0.557605	0.000772676	-0.165572
0.118507	0.0384856	1.99818	-0.261673	-0.445581	0.395896	0.0984241	-0.156777
-1.05247	0.0191792	2.13785	-0.183257	-0.438626	0.410455	0.143962	-0.125741
1.54976	0.113756	1.83863	-0.261115	-0.399096	0.498273	-0.140958	-0.292043
1.81138	0.111411	1.84764	-0.277796	-0.422612	0.431851	-0.144615	-0.285798
0.431314	0.0475657	1.89023	-0.284676	-0.382433	0.544208	0.0713903	-0.212124
1.32471	0.114851	1.84686	-0.271329	-0.424913	0.428554	-0.113921	-0.28799
-1.59173	0.0287925	2.27206	-0.044051	-0.399002	0.532209	0.314569	-0.0615799
0.30688	0.0326376	1.98351	-0.269911	-0.436998	0.411825	0.133113	-0.14075
-2.10654	0.0355994	2.27031	-0.0638596	-0.425504	0.483842	0.217466	-0.0928981
-1.458	0.0331923	2.22807	-0.0867048	-0.423123	0.467591	0.189283	-0.109673
-0.19013	0.05364	2.02386	-0.250356	-0.399952	0.494236	-0.0219129	-0.188495
-0.0528388	0.034084	1.98257	-0.23695	-0.362342	0.610695	0.0702754	-0.197103
-2.91295	0.0100144	2.39476	0.00422359	-0.409742	0.51522	0.354173	-0.0615281
0.0215082	0.0755572	2.02216	-0.224957	-0.428961	0.433596	-0.0144193	-0.240349
1.40305	0.107081	1.88201	-0.248611	-0.393135	0.505141	-0.162183	-0.287988
0.10813	0.0318736	1.96335	-0.250073	-0.386841	0.553837	0.145046	-0.134622
0.41945	0.0371789	1.89953	-0.275664	-0.372259	0.581253	0.0780971	-0.188811
0.21155	0.039122	1.9494	-0.270573	-0.434624	0.43551	0.14695	-0.164012
-0.58372	0.0264845	2.06127	-0.215937	-0.433862	0.41949	0.114534	-0.134675
0.827063	0.0473007	1.87258	-0.291713	-0.410031	0.501654	0.0984687	-0.161634
0.383214	0.0425769	1.9719	-0.247458	-0.463595	0.371353	0.140945	-0.160539
1.2356	0.0693574	1.82138	-0.324449	-0.416178	0.433327	0.0341672	-0.24013
0.14803	0.0489251	1.91491	-0.278501	-0.400808	0.522587	0.0682553	-0.182738
0.590238	0.0908909	1.94296	-0.255993	-0.430686	0.416716	-0.0894517	-0.256529
-1.63943	0.0196722	2.26891	-0.0875909	-0.427506	0.44388	0.258743	-0.0858304
0.836871	0.0547449	1.82702	-0.292813	-0.38084	0.567613	0.0492769	-0.190377
-1.00574	0.0396452	2.18586	-0.151863	-0.430767	0.464649	0.0839228	-0.143224
1.48224	0.0918184	1.84957	-0.253991	-0.399768	0.535084	-0.0922174	-0.240138
0.983376	0.0384127	1.85004	-0.293695	-0.373078	0.574385	0.0885793	-0.181959
-1.13854	0.0180326	2.22579	-0.0986767	-0.378096	0.556507	0.255798	-0.0782772
-1.162	0.0226092	2.18344	-0.113885	-0.416871	0.46714	0.25669	-0.0838912
-0.231686	0.0491269	2.00611	-0.224078	-0.367283	0.593743	0.0692345	-0.135325
0.0763953	0.0470345	1.99646	-0.244179	-0.445099	0.426562	0.0738916	-0.15324
-1.49788	0.0202719	2.28013	-0.0985841	-0.46401	0.357454	0.204843	-0.11967
1.46209	0.0972288	1.8471	-0.268181	-0.377755	0.574108	-0.127273	-0.262328
0.820613	0.0646333	1.86386	-0.292009	-0.400757	0.514702	0.00365362	-0.201671
-0.411512	0.0387623	2.06307	-0.217278	-0.410511	0.496528	0.125764	-0.11865
-0.135285	0.0545515	1.96258	-0.273807	-0.390263	0.531593	0.000334537	-0.170995
-1.69396	0.0281206	2.26974	-0.0437373	-0.402029	0.513908	0.290093	-0.0730869
-2.19859	0.0207892	2.36822	-0.00777307	-0.390572	0.544907	0.246845	-0.0955555
-1.84272	0.0150437	2.3243	-0.0881831	-0.440982	0.408487	0.24504	-0.0984029
-0.312698	0.0211745	2.03179	-0.233048	-0.423403	0.473778	0.224424	-0.129749
0.0674388	0.00892711	2.01048	-0.221888	-0.375914	0.571436	0.225562	-0.135923
-2.0632	0.0277945	2.29741	-0.0239718	-0.404299	0.518854	0.316344	-0.0625564
2.00338	0.108723	1.77818	-0.28285	-0.400121	0.493955	-0.100888	-0.286572
-0.308829	0.0306965	2.06609	-0.211057	-0.388619	0.511201	0.125724	-0.120182
1.49546	0.0758892	1.79978	-0.298373	-0.37471	0.576402	0.0187773	-0.236196
0.0207169	0.0328796	1.98003	-0.273497	-0.414557	0.467124	0.109123	-0.163009
-1.82782	0.0111264	2.31234	-0.0384562	-0.385785	0.55618	0.313067	-0.0696332
0.925478	0.0623639	1.8383	-0.290934	-0.388679	0.550689	0.015878	-0.20985
0.00738204	0.0316567	1.99616	-0.237788	-0.429804	0.456681	0.144459	-0.123249
1.51488	0.121643	1.87018	-0.255885	-0.41607	0.452474	-0.148833	-0.300221
-0.97393	0.00846277	2.21873	-0.120298	-0.423497	0.436886	0.274893	-0.0854725
0.0713841	0.0429432	1.94764	-0.244663	-0.366992	0.598782	0.0897284	-0.147733
0.838001	0.0444606	1.8434	-0.31212	-0.392648	0.525942	0.106621	-0.198114
1.91934	0.0997778	1.77863	-0.305083	-0.389258	0.51142	-0.0954584	-0.277827
-0.440527	0.0286675	2.06541	-0.222246	-0.389332	0.532597	0.0801679	-0.202119
0.205386	0.036629	1.96634	-0.254971	-0.419094	0.474665	0.101295	-0.142062
1.80678	0.0867182	1.78691	-0.301269	-0.372525	0.564106	-0.0733215	-0.260064
-1.69418	0.0119815	2.25732	-0.0851955	-0.366609	0.590817	0.241675	-0.0897449
-1.68688	0.038768	2.24293	-0.0588611	-0.361474	0.600839	0.213382	-0.0893057
-1.96061	0.026116	2.33028	-0.0238835	-0.426728	0.472363	0.294635	-0.0751036
-2.03056	0.029771	2.30253	-0.0469608	-0.443453	0.428535	0.24736	-0.0937948
0.43888	0.0509493	1.88764	-0.292926	-0.411898	0.505199	0.0967561	-0.187
-0.769032	0.0345319	2.0918	-0.210884	-0.412263	0.478129	0.0731183	-0.14271
0.259899	0.0545679	1.94931	-0.24581	-0.373176	0.591427	0.0468067	-0.147867
-0.683115	0.0442205	2.10423	-0.155308	-0.346546	0.63387	0.164115	-0.100569
0.0600942	0.041743	1.96068	-0.246447	-0.376986	0.594294	0.0971043	-0.159853
-0.507108	0.0398142	2.0761	-0.178603	-0.355527	0.623531	0.158469	-0.106601
-1.60981	0.0294923	2.26105	-0.0607147	-0.37334	0.564765	0.238122	-0.08599
2.2883	0.105578	1.79205	-0.302868	-0.432874	0.409281	-0.0637708	-0.277504
0.875394	0.0557352	1.88237	-0.303516	-0.417411	0.463798	0.0387596	-0.185306
-2.3869	0.013683	2.37312	-0.029464	-0.433908	0.427593	0.294221	-0.0981607
-0.351715	0.0253144	2.04651	-0.207859	-0.412148	0.481681	0.179712	-0.10294
-0.912216	0.0388361	2.13057	-0.131737	-0.381952	0.560233	0.225202	-0.0822694
-1.14331	0.0164118	2.17401	-0.116265	-0.428008	0.431374	0.263551	-0.0875887
-1.08737	0.0330058	2.15512	-0.157515	-0.385871	0.531218	0.156075	-0.108162
1.96295	0.0817709	1.78289	-0.300262	-0.367075	0.590667	-0.0702188	-0.244505
0.253815	0.0464258	1.95113	-0.260137	-0.389348	0.533035	0.0370479	-0.150929
-1.1383	0.0174987	2.22676	-0.115318	-0.36923	0.572956	0.191513	-0.100072
-1.90593	0.0202286	2.29637	-0.0566701	-0.434083	0.436262	0.31076	-0.0706196
-0.133367	0.0265972	2.01704	-0.24228	-0.420901	0.455587	0.149165	-0.116236
-1.14336	0.0288303	2.24342	-0.121014	-0.438285	0.426947	0.139357	-0.132256
0.725055	0.0569196	1.88679	-0.278404	-0.358414	0.612485	-0.0149327	-0.204517
-1.45799	0.0229689	2.24099	-0.115213	-0.4153	0.470503	0.210715	-0.0955105
0.530475	0.034264	1.9011	-0.261085	-0.39719	0.534675	0.203011	-0.135106
-1.22581	0.0229437	2.22918	-0.109255	-0.381643	0.547711	0.203666	-0.0961637
-0.848593	0.0388864	2.16285	-0.131279	-0.375234	0.554038	0.152472	-0.111813
1.08951	0.076314	1.79505	-0.310723	-0.394531	0.510362	0.00562341	-0.238475
-0.122366	0.0324065	1.98776	-0.25688	-0.391594	0.524268	0.123037	-0.201291
0.974314	0.0781249	1.89628	-0.255307	-0.351438	0.632982	-0.0995527	-0.25396
-1.3938	0.0196636	2.27338	-0.109498	-0.397652	0.493098	0.188184	-0.102907
-0.270533	0.0354844	2.02037	-0.231572	-0.434223	0.41686	0.0526019	-0.159132
-0.267213	0.0897941	2.05785	-0.204615	-0.435982	0.432687	-0.116081	-0.250606
0.146936	0.0502284	1.9634	-0.273652	-0.423998	0.457375	0.0507597	-0.181855
0.588693	0.0477421	1.94512	-0.282685	-0.430489	0.410707	0.0237468	-0.175574
-0.683733	0.0174368	2.13473	-0.153844	-0.406485	0.471817	0.267846	-0.0769218
-0.306765	0.0525658	2.00006	-0.231013	-0.367873	0.58115	0.0211056	-0.153941
-2.22389	0.0154139	2.36129	-0.0203128	-0.43624	0.433542	0.342407	-0.0688801
-0.527213	0.0564231	2.1062	-0.197511	-0.466758	0.346356	0.0274455	-0.196494
0.89933	0.0514661	1.84369	-0.311686	-0.394813	0.498443	0.066227	-0.222287
-1.0142	0.0371173	2.12618	-0.167851	-0.37553	0.563742	0.163454	-0.100437
-2.10162	0.0242905	2.33748	-0.0339107	-0.453489	0.389178	0.284842	-0.0906579
-0.224442	0.0506909	2.03773	-0.242602	-0.396179	0.508095	-0.0219067	-0.186431
-0.80567	0.0356318	2.1052	-0.179235	-0.377532	0.539023	0.121784	-0.120788
0.452063	0.0352975	1.88724	-0.286176	-0.385064	0.546869	0.123751	-0.190335
-2.30832	0.0380665	2.37031	0.005152	-0.423037	0.473806	0.196916	-0.111575
-2.06485	0.0348089	2.31277	-0.030978	-0.425101	0.468913	0.208129	-0.107908
-1.50155	0.0204255	2.24496	-0.0635302	-0.410162	0.483788	0.32156	-0.0653711
-1.66044	0.0298388	2.28811	-0.0754521	-0.382875	0.541226	0.142526	-0.121585
-1.77888	0.0276196	2.26514	-0.0499048	-0.409984	0.498186	0.294169	-0.07174
1.16023	0.112609	1.89289	-0.26357	-0.431533	0.4081	-0.122365	-0.286462
1.4056	0.0984079	1.82913	-0.273731	-0.390346	0.510247	-0.109184	-0.278091
-0.149174	0.0498138	1.99168	-0.213613	-0.360569	0.617623	0.123548	-0.119695
-1.40039	0.00949797	2.22517	-0.0787122	-0.396924	0.509706	0.371566	-0.0454084
-1.28824	0.0300143	2.2153	-0.0727541	-0.387652	0.551541	0.30472	-0.0623443
-1.03568	0.020882	2.1751	-0.112666	-0.387489	0.526231	0.301033	-0.0617975
0.162416	0.0420466	1.9928	-0.255526	-0.441182	0.409092	0.0506511	-0.162951
0.399131	0.0682744	1.93387	-0.247733	-0.366004	0.615733	-0.0540904	-0.232483
1.18493	0.0628257	1.8184	-0.321309	-0.400002	0.486802	0.0525334	-0.229477
-1.94071	0.0317421	2.28421	-0.0574146	-0.451437	0.42593	0.225717	-0.100739
-0.916685	0.0443627	2.10815	-0.189505	-0.390778	0.523986	0.0386422	-0.1542
0.0876534	0.0284427	1.98774	-0.270075	-0.414977	0.45085	0.133871	-0.207588
-0.59813	0.0119155	2.11875	-0.17192	-0.437013	0.424123	0.279578	-0.0748178
0.798956	0.0316741	1.87285	-0.307063	-0.424632	0.449197	0.198967	-0.166768
-0.63895	0.0185262	2.08278	-0.185592	-0.419727	0.447026	0.16356	-0.11962
-0.726433	0.0299556	2.09279	-0.18176	-0.360624	0.621552	0.0823001	-0.169326
-0.748159	0.0166866	2.14372	-0.17502	-0.449034	0.379894	0.188978	-0.114989
-0.576015	0.0234112	2.07493	-0.211049	-0.391912	0.536792	0.200697	-0.17017
0.351246	0.0342917	1.9143	-0.258461	-0.397666	0.533989	0.184622	-0.127312
-1.37977	0.046523	2.2469	-0.115858	-0.476205	0.355791	0.0926112	-0.169902
-2.0375	0.0374282	2.34552	-0.0190019	-0.449936	0.420845	0.208394	-0.126942
-1.66426	0.0445995	2.24161	-0.0553838	-0.380956	0.57465	0.224177	-0.0862435
0.470541	0.0344816	1.88816	-0.290888	-0.379364	0.555715	0.110348	-0.194557
0.872837	0.0893826	1.87989	-0.260766	-0.38191	0.543907	-0.116316	-0.262851
-1.68837	0.0219548	2.26523	-0.0556746	-0.393868	0.516394	0.290415	-0.0720759
0.311089	0.0713066	1.9254	-0.266212	-0.374304	0.588626	-0.0452785	-0.202788
0.37344	0.0916886	1.98411	-0.22895	-0.426657	0.460785	-0.0569496	-0.267283
-1.76873	0.0264325	2.26019	-0.0431843	-0.36981	0.594631	0.297925	-0.0654075
-1.1007	0.0407176	2.12274	-0.155768	-0.379493	0.540159	0.0985387	-0.132864
1.27129	0.0656519	1.80683	-0.307403	-0.383216	0.5461	-0.00441165	-0.193958
0.255	0.0454758	1.95347	-0.246414	-0.396231	0.511266	0.0306008	-0.159375
0.583154	0.0451899	1.91278	-0.288199	-0.401254	0.499594	0.0546726	-0.193173
-0.381398	0.0384151	2.06316	-0.185545	-0.36064	0.586564	0.169868	-0.0996439
-1.21887	0.0380005	2.18324	-0.106456	-0.340923	0.633061	0.149074	-0.110996
-0.20805	0.0360271	2.0206	-0.244356	-0.378372	0.527309	0.0793675	-0.137037
-0.509461	0.033236	2.04247	-0.204656	-0.385011	0.534938	0.137103	-0.113301
0.273508	0.0428909	1.96385	-0.271636	-0.439762	0.405124	0.082784	-0.156959
1.1446	0.0939771	1.86687	-0.255622	-0.375097	0.574336	-0.102728	-0.271366
1.72396	0.0993138	1.79829	-0.312571	-0.41995	0.430185	-0.0592303	-0.273918
0.360273	0.0505922	1.9149	-0.258463	-0.362134	0.624969	0.0396489	-0.209293
-1.98606	0.0264563	2.3163	-0.0324052	-0.441614	0.432194	0.287769	-0.0810843
-1.28578	0.0137172	2.24678	-0.139743	-0.428534	0.431288	0.194171	-0.109317
-2.27278	0.0278539	2.33474	-0.0178685	-0.427705	0.468613	0.309939	-0.0711996
1.21304	0.049461	1.8068	-0.316956	-0.417423	0.463814	0.124255	-0.184272
-0.63232	0.0452003	2.0798	-0.190622	-0.366179	0.583535	0.109783	-0.120253
0.620377	0.0397932	1.90241	-0.285722	-0.369302	0.56512	0.0494382	-0.185348
0.727107	0.0781487	1.88003	-0.272618	-0.393523	0.551393	-0.0463111	-0.212007
1.33109	0.0845509	1.82947	-0.269929	-0.37663	0.588386	-0.0704608	-0.24124
-1.48771	0.0319825	2.22502	-0.0726055	-0.388715	0.552356	0.312354	-0.0591
0.174576	0.0477437	1.94179	-0.260662	-0.394005	0.530428	0.0418707	-0.152943
-0.550852	0.0383279	2.03148	-0.224183	-0.393936	0.496702	0.0423015	-0.154821
-2.48514	0.0210223	2.35715	-0.00543071	-0.416954	0.4881	0.351751	-0.0577909
0.888918	0.0471215	1.82602	-0.300523	-0.38969	0.547962	0.128014	-0.181922
-0.680696	0.0208147	2.12995	-0.147483	-0.387286	0.532952	0.277145	-0.07057
0.969154	0.0545573	1.857	-0.301235	-0.392837	0.51682	0.0227153	-0.174461
0.681511	0.0399267	1.87522	-0.279791	-0.371741	0.579586	0.095383	-0.158336
-0.661812	0.0460262	2.04404	-0.203447	-0.391293	0.532278	0.0303087	-0.158032
-1.66107	0.0273069	2.21743	-0.0896887	-0.433484	0.452619	0.227612	-0.09788
0.0227101	0.0154352	2.05068	-0.212574	-0.456795	0.378123	0.240125	-0.0980032
-0.979937	0.0165972	2.14895	-0.171464	-0.442211	0.385298	0.162734	-0.125731
-1.57188	0.0256937	2.2715	-0.109024	-0.42641	0.452776	0.190366	-0.102865
1.97398	0.0968216	1.77095	-0.299435	-0.392461	0.512586	-0.0757774	-0.269965
-0.780915	0.0305975	2.07973	-0.213548	-0.388819	0.505142	0.0939277	-0.1321
-1.16584	0.0235594	2.22487	-0.13212	-0.408082	0.473219	0.188559	-0.101734
2.0698	0.101053	1.78038	-0.31171	-0.406327	0.467646	-0.0652072	-0.280728
-0.644624	0.0328629	2.05788	-0.241334	-0.407308	0.471324	0.0693036	-0.144049
0.00755102	0.0236596	2.0195	-0.22618	-0.409648	0.478148	0.190983	-0.101018
0.844667	0.075918	1.87933	-0.289396	-0.409112	0.472424	-0.0839924	-0.222699
2.37667	0.0705514	1.73211	-0.338679	-0.401252	0.481915	0.0521766	-0.22877
-1.76005	0.0423157	2.28809	-0.0829899	-0.444748	0.421444	0.0587901	-0.163184
-0.404628	0.0558399	2.07598	-0.194315	-0.472996	0.359616	0.0419836	-0.179661
0.644883	0.0611453	1.88439	-0.260077	-0.374912	0.609089	0.0274587	-0.20098
0.658988	0.0687482	1.87421	-0.270697	-0.355716	0.632963	-0.0391158	-0.218692
-0.915717	0.0342873	2.16317	-0.17703	-0.407074	0.50102	0.113964	-0.137698
-0.85549	0.00909008	2.14565	-0.149652	-0.36877	0.605238	0.235271	-0.0968438
-2.50875	0.0334434	2.36336	-0.00170746	-0.434836	0.462464	0.241266	-0.0945716
0.4862	0.0508361	1.92295	-0.296079	-0.391757	0.511701	0.00728089	-0.176051
-0.868957	0.0178202	2.12647	-0.144436	-0.427976	0.446221	0.234141	-0.0950363
-0.677346	0.018425	2.11259	-0.164227	-0.467387	0.356239	0.167358	-0.127567
-1.86042	0.0318952	2.29527	-0.0538788	-0.431139	0.447296	0.170768	-0.12376
0.862527	0.0695864	1.86697	-0.287758	-0.373432	0.570467	-0.059001	-0.214382
0.779271	0.0458186	1.86596	-0.284034	-0.366441	0.594992	0.0687395	-0.177727
-1.72353	0.0206727	2.29035	-0.0378685	-0.408104	0.496315	0.337748	-0.0578825
0.569057	0.0215258	1.90091	-0.292755	-0.389943	0.514853	0.139943	-0.167554
-1.83491	0.0200176	2.32574	-0.0637073	-0.383876	0.545846	0.194244	-0.103719
0.665845	0.0579194	1.90288	-0.269017	-0.36374	0.600243	0.00546987	-0.165212
-1.01794	0.0294512	2.10561	-0.168318	-0.398575	0.500201	0.142195	-0.120131
-0.362794	0.0249874	2.042	-0.219073	-0.410071	0.473209	0.136335	-0.12042
0.289993	0.0576201	1.92847	-0.257105	-0.353885	0.623223	0.0289335	-0.155487
-2.89987	0.0310968	2.34997	-0.0187418	-0.41809	0.496816	0.226266	-0.0915878
-1.071	0.0453012	2.0913	-0.180452	-0.380673	0.544788	0.045939	-0.153457
-1.57753	0.0355379	2.2457	-0.0910628	-0.354787	0.60153	0.11814	-0.126267
0.814661	0.0469917	1.86369	-0.280184	-0.375256	0.58286	0.0811652	-0.165974
-0.724536	0.0304519	2.12809	-0.153566	-0.395482	0.517869	0.203346	-0.0939379
1.0579	0.0722915	1.82615	-0.292811	-0.368113	0.595268	-0.0404112	-0.233447
-0.688947	0.0206838	2.14664	-0.135367	-0.393129	0.496916	0.263827	-0.078136
-1.29185	0.0405048	2.12984	-0.131325	-0.374703	0.566246	0.157098	-0.110543
-0.494498	0.0484725	2.06577	-0.211929	-0.415892	0.470844	0.0106035	-0.190384
1.05654	0.0695846	1.81406	-0.303706	-0.385779	0.534917	-0.0241605	-0.219178
-0.934201	0.0256934	2.16929	-0.125801	-0.346584	0.623332	0.179537	-0.102107
0.00202746	0.0523275	1.96305	-0.2576	-0.389567	0.523129	0.000807992	-0.166586
-0.98761	0.0498794	2.13231	-0.195647	-0.469455	0.343176	0.111591	-0.20232
-0.567662	0.00710256	2.11813	-0.156682	-0.397518	0.515021	0.305401	-0.0694071
-0.521403	0.0383579	2.03909	-0.202037	-0.379734	0.552055	0.0895832	-0.13306
-0.0632694	0.0457337	2.00059	-0.268848	-0.391901	0.505117	0.00206567	-0.17137
-0.597345	0.0269572	2.0983	-0.176051	-0.457102	0.385228	0.132013	-0.13412
-0.895972	0.0668503	2.09566	-0.20253	-0.374177	0.571217	-0.0463401	-0.183152
1.4505	0.0424387	1.8098	-0.310527	-0.375388	0.563963	0.114161	-0.196809
-1.09305	0.0511998	2.10576	-0.164702	-0.358051	0.606539	0.0676034	-0.137006
-2.73567	0.0334273	2.38958	0.0235143	-0.435528	0.443311	0.264307	-0.0936308
0.62947	0.0514946	1.9291	-0.268649	-0.444373	0.409509	0.0489814	-0.165473
-1.22973	0.0210762	2.21376	-0.109634	-0.404651	0.475075	0.221345	-0.0978528
-0.253492	0.039124	2.05242	-0.23082	-0.457535	0.360545	0.0773199	-0.158928
-1.35145	0.0312015	2.15375	-0.142456	-0.441816	0.422266	0.104066	-0.14558
0.10354	0.0766812	1.97625	-0.2388	-0.427964	0.457491	-0.0836864	-0.220711
-2.3608	0.0291779	2.30599	-0.0452333	-0.455632	0.411743	0.214057	-0.106261
1.44416	0.0728094	1.82348	-0.292767	-0.354451	0.622501	-0.0614709	-0.229686
-1.91236	0.0155954	2.26317	-0.0749486	-0.437166	0.404648	0.262266	-0.096325
2.26631	0.0833033	1.76914	-0.295669	-0.361615	0.606001	-0.076292	-0.24691
-2.61442	0.0241172	2.40833	0.0256384	-0.39834	0.52066	0.24439	-0.0975778
-0.961649	0.0365309	2.12437	-0.173963	-0.37355	0.538478	0.071873	-0.1424
0.536345	0.100742	1.94493	-0.237019	-0.422025	0.450307	-0.0810421	-0.283349
1.5546	0.0985791	1.81501	-0.274305	-0.38192	0.543048	-0.0818324	-0.279222
-2.32091	0.0359312	2.33525	-0.0112032	-0.395365	0.548483	0.247304	-0.0812496
0.166567	0.0317304	1.98296	-0.244123	-0.43011	0.454022	0.160612	-0.116636
-0.441073	0.0341362	2.03632	-0.209734	-0.388484	0.517643	0.095898	-0.133321
1.05727	0.0880988	1.89921	-0.248629	-0.395114	0.51494	-0.0632891	-0.282591
-0.224776	0.0431492	2.03816	-0.228388	-0.395141	0.511635	0.0672017	-0.228242
-1.06185	0.0399958	2.11804	-0.156838	-0.373403	0.572213	0.158705	-0.101509
-0.306823	0.0415518	2.04239	-0.192038	-0.40874	0.51299	0.079817	-0.138376
-2.28866	0.0068319	2.32118	-0.0467228	-0.405926	0.512614	0.340377	-0.088002
-1.12646	0.0412253	2.1391	-0.128244	-0.363242	0.581857	0.136288	-0.118348
-2.43747	0.0332474	2.35148	0.00066376	-0.392737	0.548298	0.243983	-0.0832228
-2.60624	0.0235875	2.37626	-0.0137575	-0.405711	0.512561	0.256261	-0.0843214
-1.17287	0.0196977	2.1411	-0.146088	-0.463507	0.367148	0.16536	-0.129869
2.14966	0.0778987	1.73278	-0.318116	-0.382352	0.54214	-0.0104113	-0.237655
-2.58541	0.0267247	2.35089	-0.000611869	-0.407048	0.513052	0.26869	-0.0797785
1.75301	0.0717787	1.79226	-0.319605	-0.393678	0.508456	-0.0278476	-0.214694
-2.23328	0.0244089	2.34069	-0.0198536	-0.437612	0.437035	0.296486	-0.0793661
1.5589	0.0885633	1.81997	-0.276378	-0.363666	0.613353	-0.0684804	-0.257551
0.834257	0.020611	1.92453	-0.252829	-0.407781	0.494367	0.247434	-0.108225
-1.50475	0.038227	2.25683	-0.0647312	-0.383214	0.554777	0.205669	-0.0971365
0.274773	0.0360038	1.93468	-0.28015	-0.394719	0.511144	0.0844917	-0.164651
-1.35911	0.0180281	2.15459	-0.140854	-0.453111	0.384158	0.178956	-0.124683
-0.636933	0.0448114	2.04374	-0.221028	-0.386299	0.524406	0.0228302	-0.159787
-1.10297	0.0388391	2.20135	-0.0945401	-0.367795	0.59673	0.223217	-0.0825671
-0.904741	0.0442404	2.09346	-0.211916	-0.395993	0.499099	-0.00023801	-0.17302
0.0332069	0.0305014	2.00769	-0.218604	-0.393285	0.513942	0.175311	-0.104426
-2.20146	0.0357154	2.23303	-0.0915127	-0.454769	0.408341	0.11097	-0.145996
-0.720374	0.0344444	2.08881	-0.187431	-0.365308	0.553588	0.0993105	-0.130214
-1.44658	0.0334335	2.21595	-0.114981	-0.411002	0.488016	0.16099	-0.114672
0.842265	0.0561561	1.87351	-0.289204	-0.403455	0.507665	0.0174775	-0.174577
-0.532479	0.0492032	2.04588	-0.222104	-0.369611	0.567956	0.0273368	-0.153238
-0.0585011	0.0263439	2.04969	-0.248002	-0.396731	0.477693	0.0783166	-0.146741
0.532143	0.0448255	1.89884	-0.274195	-0.373537	0.573786	0.0657982	-0.169113
-0.723172	0.0580239	2.04726	-0.19048	-0.35976	0.617413	0.0288042	-0.148065
0.258192	0.0495762	1.94489	-0.271932	-0.362297	0.579663	0.0131393	-0.161391
-1.14719	0.0342855	2.13676	-0.132153	-0.416409	0.485159	0.16422	-0.114659
-0.742211	0.0365116	2.05667	-0.202123	-0.411025	0.465228	0.0536506	-0.155969
-2.3783	0.0180815	2.31088	-0.0221634	-0.390224	0.538789	0.330555	-0.0578649
-1.38514	0.0418375	2.15863	-0.119749	-0.388826	0.555148	0.149676	-0.112014
0.775191	0.0446751	1.88171	-0.282171	-0.376105	0.564206	0.0775136	-0.153847
2.11255	0.0801253	1.74009	-0.329403	-0.384076	0.529042	-0.00147919	-0.248791
-0.108383	0.0254927	2.03769	-0.246973	-0.440385	0.385682	0.0895341	-0.146553
-0.376419	0.0214693	2.11434	-0.205305	-0.403942	0.471119	0.144786	-0.118761
0.529142	0.0370174	1.89169	-0.270962	-0.35178	0.626151	0.0563277	-0.190985
-1.00297	0.0141317	2.21561	-0.0768249	-0.406926	0.475098	0.344298	-0.057605
-2.12091	0.0230684	2.26117	-0.0564627	-0.405701	0.499517	0.278645	-0.0769884
-1.28711	0.0392137	2.16399	-0.0967394	-0.37704	0.565628	0.180634	-0.104528
-0.879037	0.0244442	2.18885	-0.115797	-0.370879	0.558669	0.224899	-0.0856109
-1.2184	0.0242038	2.14678	-0.133029	-0.450776	0.4174	0.173223	-0.118178
0.486692	0.013981	1.94428	-0.271025	-0.381822	0.540334	0.147142	-0.177163
-1.34715	0.0386993	2.11486	-0.155416	-0.413475	0.482662	0.0758398	-0.150864
-1.02139	0.0176529	2.17613	-0.10856	-0.421163	0.4506	0.301197	-0.0727421
-1.16255	0.0311597	2.1977	-0.0973334	-0.367101	0.570164	0.214888	-0.0915081
-1.02139	0.0438863	2.08017	-0.181105	-0.371119	0.564927	0.0654214	-0.142909
-0.215382	0.0234929	2.04403	-0.206351	-0.426003	0.448985	0.160596	-0.115424
0.916283	0.0456573	1.87265	-0.274227	-0.357071	0.626461	0.025765	-0.213812
-1.79597	0.0211167	2.31303	-0.0429466	-0.403152	0.494857	0.269403	-0.0818997
-1.71042	0.0284329	2.29592	-0.0747336	-0.390012	0.528688	0.140634	-0.123356
-2.44016	0.0125746	2.3489	-0.0207486	-0.383669	0.55804	0.304703	-0.0685628
-0.127562	0.0189048	2.01264	-0.217472	-0.360129	0.613629	0.145345	-0.156878
-2.26357	0.0226025	2.3265	-0.0179345	-0.418696	0.479125	0.326163	-0.0656873
-0.0787993	0.0456526	1.99203	-0.253779	-0.368139	0.560887	0.0345994	-0.153053
-1.15996	0.0390013	2.16528	-0.112614	-0.372886	0.562912	0.176625	-0.10395
-0.978037	0.0413298	2.15255	-0.141775	-0.379565	0.557494	0.145066	-0.111284
-2.66823	0.0298729	2.34168	-0.0323721	-0.449701	0.414113	0.189612	-0.115712
0.761896	0.0442939	1.87589	-0.291559	-0.3768	0.553804	0.0613423	-0.167615
-1.79073	0.031745	2.33063	-0.0344264	-0.409589	0.497874	0.217684	-0.099721
0.288988	0.0748222	1.98034	-0.24692	-0.4513	0.361267	0.00795378	-0.257783
0.239833	0.032122	1.97273	-0.249386	-0.352332	0.609025	0.0433578	-0.181301
-0.0682685	0.0270336	2.0222	-0.229791	-0.432315	0.437698	0.144872	-0.121315
-1.2592	0.00779468	2.25204	-0.0786764	-0.42713	0.421332	0.332157	-0.0676372
2.03407	0.121938	1.86217	-0.251989	-0.401411	0.498699	-0.165074	-0.306458
-1.18841	0.0487925	2.11052	-0.148362	-0.361077	0.585079	0.0645549	-0.145555
1.78142	0.10211	1.84254	-0.266604	-0.410586	0.461681	-0.0730672	-0.291272
-1.88351	0.0357818	2.28085	-0.0600909	-0.463282	0.388428	0.159001	-0.133758
-2.30727	0.0278161	2.33904	-0.0272788	-0.468527	0.360732	0.255056	-0.104436
2.53445	0.112665	1.77221	-0.279931	-0.401465	0.483182	-0.111823	-0.29666
-0.942263	0.0359165	2.14388	-0.123475	-0.370187	0.558384	0.177311	-0.104863
-2.00211	0.0261058	2.24428	-0.0774444	-0.421636	0.455007	0.193891	-0.113813
-1.16363	0.023048	2.12292	-0.145041	-0.419144	0.44993	0.186418	-0.116021
-1.46358	0.0219174	2.16086	-0.132201	-0.433787	0.420204	0.17587	-0.122236
-1.52014	0.0340756	2.19009	-0.115518	-0.390938	0.527731	0.196907	-0.0983258
2.00243	0.0741303	1.77252	-0.297938	-0.358602	0.611725	-0.0548647	-0.235238
-1.49875	0.00885522	2.24275	-0.0547905	-0.399366	0.497569	0.37671	-0.0487118
1.64754	0.0567137	1.78474	-0.314468	-0.363803	0.575985	0.015088	-0.210574
-2.58363	0.0263569	2.32992	-0.022582	-0.458771	0.396414	0.253162	-0.0978454
-1.08159	0.0247909	2.11621	-0.141741	-0.415865	0.46307	0.193066	-0.111648
-2.65153	0.0249275	2.35784	-0.0123266	-0.445594	0.420439	0.294633	-0.0834391
-0.398099	0.0251916	2.05451	-0.230364	-0.408069	0.447175	0.0821443	-0.145675
-1.13718	0.0237147	2.1344	-0.141259	-0.41949	0.459447	0.204803	-0.105781
-0.642903	0.0318395	2.09914	-0.167464	-0.395083	0.525976	0.187919	-0.0970315
-0.236648	0.0490315	2.00173	-0.21304	-0.384757	0.545163	0.0356057	-0.153453
-0.500296	0.0472941	2.03616	-0.203754	-0.340091	0.63845	0.0866837	-0.126108
1.28852	0.110967	1.90265	-0.232408	-0.384115	0.545443	-0.162186	-0.30714
1.99904	0.0736711	1.76273	-0.315787	-0.387479	0.529636	-0.0294857	-0.224291
-2.24263	0.0293016	2.2746	-0.0467523	-0.391143	0.531962	0.22414	-0.0909109
-2.16361	0.042995	2.23227	-0.0651746	-0.389139	0.552832	0.163215	-0.112806
-1.30714	0.0307836	2.11992	-0.161289	-0.411829	0.470817	0.131174	-0.130878
-1.02625	0.0477147	2.10157	-0.165178	-0.379142	0.542186	0.0348251	-0.159402
-1.81732	0.031439	2.2573	-0.0709175	-0.399286	0.50288	0.155476	-0.123772
-2.07968	0.0288518	2.2081	-0.10375	-0.431327	0.445696	0.174671	-0.119103
-1.01858	0.0417065	2.09335	-0.174379	-0.382202	0.546056	0.0930129	-0.132379
-0.713608	0.0222315	2.15186	-0.148963	-0.379951	0.524578	0.19988	-0.095186
-3.74784	0.0203628	2.39868	0.00930287	-0.414161	0.483645	0.258128	-0.0860189
2.16634	0.11926	1.84028	-0.254398	-0.408434	0.479008	-0.132019	-0.304457
-0.644377	0.0079607	2.17414	-0.112974	-0.438526	0.400344	0.307927	-0.0780142
2.0481	0.107612	1.82109	-0.271004	-0.406866	0.46085	-0.098854	-0.29918
0.0554721	0.0434518	1.99039	-0.25077	-0.400428	0.469066	0.000976465	-0.174058
-2.20045	0.0296812	2.27643	-0.0561371	-0.454796	0.404936	0.179925	-0.122515
-1.94794	0.0257433	2.20843	-0.0950498	-0.415773	0.46884	0.221899	-0.101151
-1.21026	0.0410256	2.13841	-0.122081	-0.384302	0.553725	0.158739	-0.110881
0.0540117	0.0371728	1.99846	-0.218857	-0.39041	0.53826	0.1609	-0.106504
-1.10485	0.04661	2.10981	-0.151398	-0.368016	0.579857	0.107603	-0.126848
-2.02827	0.0290389	2.27802	-0.0427935	-0.425885	0.48192	0.261223	-0.0826827
